# Supplementary material for: Genetic control of tolerance to drought stress in soybean
Source: BMC Plant Biol. 2022 Dec 28;22:615. doi: 10.1186/s12870-022-03996-w (PMC9795773; doi:10.1186/s12870-022-03996-w)
Supplement: Supplementary file 1 — Additional file 1. [file 12870_2022_3996_MOESM1_ESM.xlsx]

## Sheet: Legends
Column name	Description
SNP	SNP ID from 355K SoySNP microarray
Chromosome	Chromosome ID, the number represents the number of the chromsome of Glycine max L.
Position	SNP position on the chromosome
MAF	Mean ± Standard Deviation of the minor allele frequency of a SNP considering all four traits for two years experiment
P.value_CW_SDS	-logP value of GWAS for canopy wilting in the short-duration drought stress experiment of 2018
P.value_CW_LDS	-logP value of GWAS for canopy wilting in in the long-duration drougth stress experiment of 2019
P.value_LSEN_SDS	-logP value of GWAS for leaf senescence in the short-duration drought stress experiment of 2018
P.value_LSEN_LDS	-logP value of GWAS for leaf senescence in the long-duration drougth stress experiment of 2019
P.value_AGRmax-Yr_SDS	-logP value of GWAS for drought index for maximum absolute growth rate in the short-duration drought stress experiment of 2018
P.value_AGRmax-Yr_LDS	-logP value of GWAS for drought index for maximum absolute growth rate in the long-duration drougth stress experiment of 2019
P.value_CH-Yr_SDS	-logP value of GWAS for drought index for maximum canopy height in the short-duration drought stress experiment of 2018
P.value_CH-Yr_LDS	-logP value of GWAS for drought index for maximum canopy height in the long-duration drougth stress experiment of 2019

## Sheet: Addional file 1
Addional file 1: P-value output from the GWAS analysis. ‘P.value’ is the –log value of the p-value (see the worksheet 'Legends').
SNP	Chromosome	Position	MAF	P.value_CW_SDS	P.value_CW_LDS	P.value_LSEN_SDS	P.value_LSEN_LDS	P.value_AGRmax-Yr_SDS	P.value_AGRmax-Yr_LDS	P.value_CH-Yr_SDS	P.value_CH-Yr_LDS
AX-93912564	Gm01	24952	0.074 ± 0.004	0.74	0.183	0.261	0.159	0.805	0.4	0.196	0.609
AX-93616364	Gm01	26003	0.074 ± 0.004	0.74	0.183	0.261	0.159	0.805	0.4	0.196	0.609
AX-93616449	Gm01	29671	0.074 ± 0.004	0.74	0.183	0.261	0.159	0.805	0.4	0.196	0.609
AX-93960985	Gm01	30765	0.074 ± 0.004	0.74	0.183	0.261	0.159	0.805	0.4	0.196	0.609
AX-93664826	Gm01	32323	0.076 ± 0.004	0.801	0.257	0.286	0.189	0.737	0.359	0.301	0.628
AX-93664827	Gm01	36434	0.076 ± 0.004	0.778	0.163	0.267	0.239	0.842	0.359	0.192	0.834
AX-93912870	Gm01	37018	0.074 ± 0.004	0.74	0.183	0.261	0.159	0.805	0.4	0.196	0.609
AX-93664831	Gm01	42118	0.346 ± 0.014	0.841	0.41	0.266	0.236	1.016	0.146	0.088	0.262
AX-93664832	Gm01	43975	0.075 ± 0.004	0.786	0.115	0.31	0.2	0.78	0.395	0.188	0.609
AX-93960992	Gm01	44866	0.074 ± 0.004	0.74	0.183	0.261	0.159	0.805	0.4	0.196	0.609
AX-93913178	Gm01	46373	0.074 ± 0.004	0.74	0.183	0.261	0.159	0.805	0.4	0.196	0.609
AX-93664834	Gm01	47072	0.076 ± 0.003	0.74	0.125	0.261	0.151	0.805	0.351	0.196	0.696
AX-93913453	Gm01	49238	0.074 ± 0.004	0.74	0.183	0.261	0.159	0.805	0.4	0.196	0.609
AX-93960998	Gm01	61080	0.076 ± 0.004	0.687	0.118	0.284	0.18	0.874	0.521	0.144	0.572
AX-93664842	Gm01	80529	0.068 ± 0.002	0.996	0.337	0.234	0.249	0.628	0.536	0.165	0.547
AX-93961004	Gm01	81904	0.075 ± 0.003	0.645	0.361	0.424	0.084	0.73	0.398	0.133	0.55
AX-94273952	Gm01	83156	0.074 ± 0.004	0.74	0.183	0.261	0.159	0.805	0.4	0.196	0.609
AX-93664843	Gm01	85199	0.075 ± 0.003	0.74	0.093	0.261	0.173	0.805	0.512	0.196	0.538
AX-93961007	Gm01	93092	0.172 ± 0.006	2.58	0.514	0.002	0.153	0.073	0.08	0.096	0.482
AX-93664846	Gm01	95966	0.074 ± 0.004	0.74	0.183	0.261	0.159	0.805	0.4	0.196	0.609
AX-93617955	Gm01	96802	0.074 ± 0.004	0.74	0.183	0.261	0.159	0.805	0.4	0.196	0.609
AX-93961010	Gm01	98251	0.074 ± 0.003	0.79	0.317	0.22	0.144	0.925	0.435	0.169	0.474
AX-93664850	Gm01	106353	0.072 ± 0.003	0.683	0.256	0.209	0.116	0.815	0.398	0.201	0.609
AX-93664853	Gm01	112325	0.074 ± 0.004	0.74	0.183	0.261	0.159	0.805	0.4	0.196	0.609
AX-93961015	Gm01	113864	0.074 ± 0.004	0.74	0.183	0.261	0.159	0.805	0.4	0.196	0.609
AX-93961017	Gm01	120712	0.072 ± 0.003	0.683	0.256	0.209	0.116	0.815	0.398	0.201	0.609
AX-93961018	Gm01	123300	0.074 ± 0.004	0.74	0.183	0.261	0.159	0.805	0.4	0.196	0.609
AX-93664858	Gm01	126034	0.074 ± 0.004	0.74	0.183	0.261	0.159	0.805	0.4	0.196	0.609
AX-93664859	Gm01	126837	0.074 ± 0.004	0.74	0.183	0.261	0.159	0.805	0.4	0.196	0.609
AX-93961021	Gm01	131171	0.074 ± 0.004	0.74	0.183	0.261	0.159	0.805	0.4	0.196	0.609
AX-93664862	Gm01	135624	0.074 ± 0.004	0.74	0.183	0.261	0.159	0.805	0.4	0.196	0.609
AX-93664863	Gm01	138378	0.074 ± 0.004	0.74	0.183	0.261	0.159	0.805	0.4	0.196	0.609
AX-93616164	Gm01	138690	0.167 ± 0.006	2.409	0.626	0.077	0.175	0.088	0.072	0.074	0.407
AX-93664867	Gm01	145098	0.074 ± 0.004	0.74	0.183	0.261	0.159	0.805	0.4	0.196	0.609
AX-93664868	Gm01	146182	0.089 ± 0.004	0.433	0.157	0.276	0.001	1.545	0.366	0.113	0.426
AX-93616184	Gm01	148336	0.076 ± 0.004	0.648	0.158	0.224	0.121	0.706	0.404	0.197	0.553
AX-93664869	Gm01	148822	0.074 ± 0.004	0.74	0.183	0.261	0.159	0.805	0.4	0.196	0.609
AX-93912409	Gm01	149363	0.073 ± 0.003	0.853	0.183	0.219	0.159	0.789	0.4	0.196	0.609
AX-93616200	Gm01	153541	0.075 ± 0.004	0.786	0.115	0.31	0.2	0.78	0.395	0.188	0.609
AX-93616227	Gm01	166728	0.075 ± 0.004	0.788	0.183	0.225	0.159	0.743	0.4	0.196	0.609
AX-93961030	Gm01	167381	0.072 ± 0.003	0.683	0.256	0.209	0.116	0.815	0.398	0.201	0.609
AX-93961031	Gm01	170985	0.074 ± 0.004	0.74	0.183	0.261	0.159	0.805	0.4	0.196	0.609
AX-93961032	Gm01	180947	0.074 ± 0.004	0.74	0.183	0.261	0.159	0.805	0.4	0.196	0.609
AX-93616252	Gm01	183377	0.074 ± 0.004	0.74	0.183	0.261	0.159	0.805	0.4	0.196	0.609
AX-93912473	Gm01	185211	0.074 ± 0.004	0.74	0.183	0.261	0.159	0.805	0.4	0.196	0.609
AX-94272506	Gm01	186170	0.077 ± 0.003	0.806	0.102	0.202	0.214	0.744	0.27	0.151	0.562
AX-93961033	Gm01	187659	0.076 ± 0.004	0.778	0.163	0.267	0.239	0.842	0.359	0.192	0.834
AX-93961034	Gm01	189212	0.074 ± 0.004	0.74	0.183	0.261	0.159	0.805	0.4	0.196	0.609
AX-93961035	Gm01	190742	0.074 ± 0.004	0.74	0.183	0.261	0.159	0.805	0.4	0.196	0.609
AX-93961036	Gm01	192606	0.075 ± 0.004	0.743	0.192	0.186	0.134	0.956	0.182	0.335	0.699
AX-93961037	Gm01	195808	0.074 ± 0.004	0.74	0.183	0.261	0.159	0.805	0.4	0.196	0.609
AX-93664883	Gm01	200077	0.076 ± 0.004	0.77	0.151	0.131	0.061	0.717	0.4	0.136	0.609
AX-93664885	Gm01	207888	0.074 ± 0.004	0.74	0.183	0.261	0.159	0.805	0.4	0.196	0.609
AX-93664886	Gm01	209807	0.08 ± 0.003	0.814	0.148	0.438	0.291	0.759	0.18	0.117	1.056
AX-93664887	Gm01	215542	0.074 ± 0.004	0.74	0.183	0.261	0.159	0.805	0.4	0.196	0.609
AX-93961043	Gm01	219517	0.074 ± 0.004	0.74	0.183	0.261	0.159	0.805	0.4	0.196	0.609
AX-93664890	Gm01	221204	0.08 ± 0.004	0.642	0.01	0.305	0.089	0.763	0.223	0.125	0.522
AX-94279127	Gm01	225505	0.075 ± 0.003	0.74	0.214	0.261	0.159	0.805	0.347	0.196	0.714
AX-93961045	Gm01	228013	0.074 ± 0.004	0.74	0.183	0.261	0.159	0.805	0.4	0.196	0.609
AX-93664892	Gm01	231004	0.074 ± 0.004	0.764	0.183	0.19	0.159	0.838	0.4	0.134	0.609
AX-94279124	Gm01	234135	0.074 ± 0.004	0.74	0.183	0.261	0.159	0.805	0.4	0.196	0.609
AX-93961047	Gm01	235316	0.076 ± 0.004	0.687	0.118	0.284	0.18	0.874	0.521	0.144	0.572
AX-94273449	Gm01	237230	0.074 ± 0.004	0.74	0.183	0.261	0.159	0.805	0.4	0.196	0.609
AX-93664894	Gm01	238305	0.09 ± 0.005	1.671	0.404	0.513	0.208	0.548	0.783	0.316	0.066
AX-93664895	Gm01	241098	0.167 ± 0.006	2.409	0.626	0.077	0.175	0.088	0.072	0.074	0.407
AX-93616335	Gm01	242879	0.101 ± 0.005	1.761	0.302	0.2	0.166	0.75	0.77	0.277	0.014
AX-93664898	Gm01	245959	0.165 ± 0.006	2.412	0.612	0.116	0.163	0.094	0.176	0.061	0.42
AX-93912638	Gm01	281645	0.486 ± 0.01	0.568	0.382	0.326	0.374	0.921	0.286	0.174	0.128
AX-93912644	Gm01	283533	0.486 ± 0.01	0.59	0.31	0.327	0.374	0.921	0.286	0.206	0.177
AX-93961072	Gm01	289660	0.486 ± 0.011	0.591	0.162	0.376	0.36	0.988	0.255	0.256	0.261
AX-93664920	Gm01	292664	0.486 ± 0.01	0.59	0.31	0.327	0.374	0.921	0.286	0.206	0.177
AX-93664922	Gm01	296596	0.486 ± 0.01	0.59	0.31	0.327	0.374	0.921	0.286	0.206	0.177
AX-93664925	Gm01	307923	0.38 ± 0.008	0.666	0.486	0.212	1.069	0.19	0.209	0.159	0.139
AX-93664932	Gm01	324623	0.073 ± 0.004	1.038	0.779	0.097	0.155	0.793	0.128	0.283	0.39
AX-93961088	Gm01	324977	0.073 ± 0.004	1.038	0.779	0.097	0.155	0.793	0.128	0.283	0.39
AX-93664941	Gm01	340031	0.079 ± 0.003	1.177	0.793	0.108	0.007	0.786	0.202	0.262	0.185
AX-93961114	Gm01	378062	0.06 ± 0.005	0.729	0.168	0.047	1.019	0.463	0.189	1.047	0.595
AX-93961115	Gm01	380786	0.433 ± 0.01	0.079	0.479	0.335	0.073	0.127	0.088	0.133	0.213
AX-93912914	Gm01	382080	0.449 ± 0.009	0.035	0.509	0.244	0.079	0.007	0.025	0.099	0.268
AX-93961116	Gm01	383683	0.433 ± 0.01	0.079	0.479	0.335	0.073	0.127	0.088	0.133	0.213
AX-93664964	Gm01	388262	0.433 ± 0.01	0.079	0.479	0.335	0.073	0.127	0.088	0.133	0.213
AX-93961122	Gm01	393773	0.433 ± 0.01	0.079	0.479	0.335	0.073	0.127	0.088	0.133	0.213
AX-93664969	Gm01	397881	0.368 ± 0.007	0.551	0.028	0.362	0.142	0.255	0.137	0.449	0.086
AX-93664970	Gm01	400347	0.433 ± 0.01	0.079	0.479	0.335	0.073	0.127	0.088	0.133	0.213
AX-93912989	Gm01	401923	0.447 ± 0.008	0.038	0.507	0.451	0.015	0.027	0.008	0.15	0.144
AX-93913002	Gm01	405166	0.463 ± 0.009	0.076	0.539	0.35	0.01	0.104	0.049	0.115	0.194
AX-93664974	Gm01	408787	0.452 ± 0.008	0.037	0.438	0.361	0.07	0.072	0.03	0.171	0.153
AX-93616801	Gm01	409034	0.433 ± 0.01	0.079	0.479	0.335	0.073	0.127	0.088	0.133	0.213
AX-93664975	Gm01	411506	0.075 ± 0.005	0.752	0.113	0.102	0.558	0.737	0.014	0.824	0.36
AX-93961133	Gm01	414408	0.463 ± 0.009	0.076	0.539	0.35	0.01	0.104	0.049	0.115	0.194
AX-93664979	Gm01	419252	0.075 ± 0.005	0.752	0.113	0.102	0.558	0.737	0.014	0.824	0.36
AX-93664983	Gm01	429539	0.437 ± 0.01	0.116	0.597	0.256	0.116	0.074	0.045	0.114	0.216
AX-93664984	Gm01	431622	0.45 ± 0.009	0.005	0.695	0.177	0.104	0.09	0.007	0.069	0.312
AX-93961142	Gm01	431901	0.452 ± 0.009	0.023	0.63	0.153	0.122	0.045	0.012	0.082	0.271
AX-93616873	Gm01	432637	0.454 ± 0.009	0.039	0.57	0.203	0.157	0.045	0.019	0.058	0.258
AX-93616880	Gm01	434675	0.436 ± 0.01	0.149	0.597	0.233	0.116	0.082	0.045	0.114	0.216
AX-93664987	Gm01	435901	0.438 ± 0.01	0.076	0.539	0.289	0.151	0.083	0.037	0.088	0.204
AX-94272996	Gm01	439444	0.435 ± 0.009	0.171	0.634	0.275	0.121	0.065	0.054	0.092	0.178
AX-93664991	Gm01	447428	0.425 ± 0.009	0.116	0.383	0.337	0.042	0.062	0.146	0.113	0.152
AX-93961148	Gm01	448136	0.449 ± 0.009	0.035	0.509	0.244	0.079	0.007	0.025	0.099	0.268
AX-93961149	Gm01	449874	0.449 ± 0.009	0.035	0.509	0.244	0.079	0.007	0.025	0.099	0.268
AX-93913147	Gm01	452504	0.433 ± 0.01	0.079	0.479	0.335	0.073	0.127	0.088	0.133	0.213
AX-93961151	Gm01	455187	0.433 ± 0.01	0.079	0.479	0.335	0.073	0.127	0.088	0.133	0.213
AX-93961152	Gm01	461307	0.495 ± 0.005	0.256	0.099	0.086	0.047	0.23	0.061	0.553	0.219
AX-94265844	Gm01	465259	0.207 ± 0.011	0.159	0.45	1.894	1.176	0.556	0.084	0.16	0.119
AX-93961158	Gm01	470553	0.437 ± 0.01	0.066	0.488	0.327	0.051	0.125	0.077	0.158	0.193
AX-93913245	Gm01	470982	0.479 ± 0.011	0.032	0.439	0.249	0.557	0.033	0.135	0.162	0.47
AX-94273856	Gm01	471895	0.433 ± 0.01	0.079	0.479	0.335	0.073	0.127	0.088	0.133	0.213
AX-93961159	Gm01	473582	0.434 ± 0.01	0.078	0.504	0.308	0.094	0.148	0.054	0.155	0.213
AX-93961160	Gm01	475304	0.452 ± 0.01	0.314	0.917	0.246	0.098	0.121	0.011	0.145	0.151
AX-93617074	Gm01	477326	0.436 ± 0.01	0.149	0.597	0.233	0.116	0.082	0.045	0.114	0.216
AX-93961170	Gm01	510934	0.491 ± 0.006	0.093	0.355	0.14	0.54	0.057	0.139	0.173	0.435
AX-94273901	Gm01	512411	0.434 ± 0.01	0.077	0.466	0.326	0.076	0.096	0.064	0.089	0.234
AX-93665009	Gm01	516615	0.454 ± 0.009	0.076	0.692	0.124	0.117	0.052	0.007	0.071	0.24
AX-93961174	Gm01	519808	0.434 ± 0.01	0.138	0.534	0.299	0.069	0.12	0.111	0.12	0.185
AX-93961175	Gm01	522500	0.446 ± 0.009	0.032	0.421	0.145	0.108	0.009	0.046	0.099	0.268
AX-93961179	Gm01	528399	0.345 ± 0.014	0.268	0.046	0.606	1.476	0.025	0.282	0.011	0.298
AX-93961180	Gm01	528709	0.387 ± 0.013	0.048	0.222	0.821	0.68	0.021	0.035	0.277	0.058
AX-93665019	Gm01	531981	0.384 ± 0.013	0.085	0.212	0.876	0.736	0.042	0.03	0.272	0.104
AX-93961183	Gm01	533436	0.435 ± 0.01	0.143	0.602	0.171	0.17	0.112	0.07	0.183	0.211
AX-93665021	Gm01	534763	0.492 ± 0.005	0.051	0.438	0.075	0.621	0.113	0.194	0.241	0.495
AX-93665023	Gm01	537956	0.331 ± 0.012	0.464	0.06	0.806	1.483	0.162	0.208	0.019	0.362
AX-93961187	Gm01	540409	0.488 ± 0.008	0.132	0.348	0.153	0.554	0.076	0.294	0.161	0.492
AX-93961188	Gm01	542217	0.33 ± 0.013	0.43	0.066	0.692	1.523	0.122	0.197	0.042	0.368
AX-93665025	Gm01	546959	0.489 ± 0.007	0.095	0.318	0.16	0.552	0.058	0.249	0.179	0.492
AX-93961191	Gm01	549376	0.489 ± 0.007	0.095	0.334	0.16	0.568	0.058	0.21	0.179	0.488
AX-93617812	Gm01	554257	0.489 ± 0.007	0.095	0.318	0.16	0.552	0.058	0.249	0.179	0.492
AX-93914075	Gm01	566240	0.269 ± 0.009	1.349	0.434	2.198	0.984	0.465	0.055	0.14	0.106
AX-93961196	Gm01	566735	0.193 ± 0.011	0.262	0.243	1.942	0.637	0.097	0.192	0.093	0.245
AX-93961197	Gm01	568374	0.195 ± 0.011	0.176	0.188	2.028	0.62	0.105	0.156	0.078	0.283
AX-93617847	Gm01	569916	0.263 ± 0.009	1.491	0.647	1.992	0.93	0.473	0.001	0.113	0.104
AX-93665036	Gm01	570984	0.234 ± 0.012	0.573	0.515	1.362	1.278	0.095	0.064	0.207	0.008
AX-93961201	Gm01	574593	0.261 ± 0.009	1.49	0.684	2.14	0.894	0.488	0.015	0.112	0.077
AX-93665039	Gm01	575180	0.266 ± 0.009	1.289	0.503	2.265	1.028	0.553	0.043	0.132	0.106
AX-93961202	Gm01	576543	0.218 ± 0.01	1.256	0.501	2.384	0.313	0.421	0.202	0.201	0.09
AX-93665042	Gm01	584500	0.073 ± 0.003	1.836	0.392	0.38	0.511	0.793	0.189	0.523	0.738
AX-93665045	Gm01	589143	0.06 ± 0.005	0.729	0.168	0.047	1.019	0.463	0.189	1.047	0.595
AX-93617854	Gm01	595508	0.06 ± 0.005	0.729	0.168	0.047	1.019	0.463	0.189	1.047	0.595
AX-93665051	Gm01	613288	0.06 ± 0.005	0.994	0.089	0.053	1.279	0.25	0.145	0.934	0.633
AX-93961214	Gm01	616354	0.061 ± 0.005	0.71	0.168	0.009	1.019	0.487	0.189	0.986	0.595
AX-93665052	Gm01	618391	0.06 ± 0.005	0.729	0.168	0.047	1.019	0.463	0.189	1.047	0.595
AX-93665053	Gm01	630996	0.06 ± 0.005	0.729	0.168	0.047	1.019	0.463	0.189	1.047	0.595
AX-93665054	Gm01	656694	0.06 ± 0.005	0.729	0.168	0.047	1.019	0.463	0.189	1.047	0.595
AX-93961218	Gm01	658117	0.06 ± 0.005	0.729	0.168	0.047	1.019	0.463	0.189	1.047	0.595
AX-93665060	Gm01	670586	0.066 ± 0.005	1.037	0.351	0.201	0.749	0.269	0.211	0.631	0.318
AX-93665065	Gm01	677090	0.064 ± 0.005	0.938	0.341	0.202	0.772	0.189	0.165	0.669	0.407
AX-93961227	Gm01	678696	0.064 ± 0.005	0.938	0.341	0.202	0.772	0.189	0.165	0.669	0.407
AX-93665066	Gm01	681863	0.064 ± 0.005	0.938	0.341	0.202	0.772	0.189	0.165	0.669	0.407
AX-93961236	Gm01	696241	0.064 ± 0.005	0.938	0.341	0.202	0.772	0.189	0.165	0.669	0.407
AX-93961241	Gm01	707006	0.073 ± 0.004	2.425	0.568	1.066	0.001	0.142	0.411	0.507	0.388
AX-93665086	Gm01	751623	0.066 ± 0.003	0.517	0.537	0.78	0.262	0.081	0.386	0.369	0.038
AX-93961251	Gm01	762864	0.146 ± 0.008	0.677	0.57	1.099	0.35	0.593	0.008	0.118	0.271
AX-93961253	Gm01	775815	0.046 ± 0.002	0.192	0.959	0.518	0.18	0.405	0.078	0.431	0.147
AX-93961254	Gm01	776546	0.159 ± 0.009	0.69	0.471	1.369	1.031	0.419	0.218	0.011	0.339
AX-93961255	Gm01	778917	0.124 ± 0.009	0.725	0.044	0.974	0.86	0.689	0.341	0.259	0.254
AX-93665094	Gm01	781496	0.124 ± 0.009	0.736	0.092	1.006	0.822	0.606	0.328	0.271	0.358
AX-93961257	Gm01	784147	0.159 ± 0.009	0.69	0.471	1.369	1.031	0.419	0.218	0.011	0.339
AX-93665096	Gm01	784371	0.123 ± 0.009	0.725	0.11	0.974	0.836	0.689	0.328	0.259	0.358
AX-93665097	Gm01	786693	0.42 ± 0.007	0.172	0.231	0.471	0.099	0.529	0.314	0.036	0.164
AX-93665098	Gm01	787721	0.162 ± 0.009	0.729	0.429	1.395	1.131	0.382	0.242	0.004	0.232
AX-93665099	Gm01	789494	0.161 ± 0.01	0.766	0.528	1.35	1.073	0.48	0.195	0.025	0.412
AX-93617903	Gm01	790745	0.157 ± 0.01	0.658	0.512	1.348	0.978	0.382	0.161	0.017	0.342
AX-93961264	Gm01	795754	0.214 ± 0.013	1.281	0.681	0.716	0.892	0.07	0.216	0.035	1.107
AX-93665105	Gm01	800797	0.224 ± 0.013	1.055	0.648	0.799	0.663	0.082	0.267	0.017	0.779
AX-93961268	Gm01	804629	0.207 ± 0.013	1.077	0.484	0.758	0.736	0.052	0.154	0.086	1.148
AX-93665108	Gm01	807877	0.055 ± 0.002	0.335	1.334	0.629	0.358	0.205	0.171	0.064	0.11
AX-93914139	Gm01	807882	0.057 ± 0.003	0.442	1.2	0.637	0.356	0.205	0.191	0.08	0.103
AX-93961271	Gm01	810900	0.179 ± 0.013	1.249	0.312	0.516	0.691	0.106	0.3	0.286	1.222
AX-93665112	Gm01	814339	0.205 ± 0.013	1.366	0.458	1.069	1.259	0.074	0.199	0.016	0.944
AX-93665113	Gm01	814870	0.179 ± 0.013	1.249	0.312	0.516	0.691	0.106	0.3	0.286	1.222
AX-93961275	Gm01	817057	0.171 ± 0.013	1.111	0.155	0.438	0.543	0.033	0.228	0.109	1.274
AX-93961276	Gm01	818275	0.216 ± 0.013	1.209	0.681	0.847	0.892	0.011	0.216	0.034	1.107
AX-93665116	Gm01	819849	0.217 ± 0.013	1.169	0.76	0.777	0.949	0.011	0.175	0.034	1.076
AX-93665121	Gm01	831344	0.216 ± 0.013	1.209	0.681	0.847	0.892	0.011	0.216	0.034	1.107
AX-93961286	Gm01	835802	0.046 ± 0.002	0.192	0.959	0.518	0.18	0.405	0.078	0.431	0.147
AX-93961287	Gm01	843185	0.183 ± 0.013	1.236	0.446	0.561	0.727	0.075	0.286	0.285	1.343
AX-93961288	Gm01	845927	0.178 ± 0.013	1.224	0.254	0.498	0.69	0.075	0.324	0.23	1.192
AX-93961290	Gm01	853221	0.161 ± 0.014	0.981	0.065	0.44	0.656	0.138	0.118	0.078	1.162
AX-93961294	Gm01	858307	0.259 ± 0.014	0.62	0.009	0.762	0.1	0.175	0.503	0.056	0.592
AX-93617925	Gm01	875209	0.215 ± 0.013	1.263	0.302	0.915	0.828	0.211	0.174	0.077	0.859
AX-93665141	Gm01	876439	0.232 ± 0.015	0.475	0.181	0.602	0.014	0.127	0.159	0.074	0.891
AX-93961306	Gm01	879465	0.241 ± 0.015	0.574	0.326	0.685	0.091	0.058	0.219	0.04	0.862
AX-93961307	Gm01	880564	0.248 ± 0.013	0.713	0.148	0.734	0.02	0.032	0.248	0.04	0.757
AX-93961308	Gm01	886539	0.257 ± 0.013	1.035	0.392	0.668	0.127	0.181	0.302	0.129	0.447
AX-93665145	Gm01	888033	0.157 ± 0.006	0.958	0.437	0.496	0.573	0.201	0.231	0.159	0.265
AX-93665146	Gm01	889308	0.161 ± 0.006	0.986	0.508	0.434	0.471	0.126	0.252	0.114	0.258
AX-93914161	Gm01	889528	0.18 ± 0.007	0.759	0.34	0.442	0.407	0.206	0.133	0.087	0.286
AX-93961311	Gm01	890127	0.16 ± 0.005	0.991	0.462	0.407	0.536	0.145	0.257	0.145	0.265
AX-93665148	Gm01	892648	0.15 ± 0.006	0.852	0.336	0.419	0.687	0.241	0.168	0.365	0.29
AX-93914163	Gm01	901990	0.143 ± 0.007	0.678	0.612	0.373	0.557	0.423	0.138	0.205	0.362
AX-93961316	Gm01	906976	0.144 ± 0.007	0.618	0.529	0.341	0.683	0.423	0.145	0.205	0.436
AX-93961317	Gm01	919288	0.162 ± 0.006	0.967	0.646	0.514	0.413	0.173	0.193	0.138	0.328
AX-93617939	Gm01	921362	0.065 ± 0.003	0.51	0.982	0.833	0.584	0.21	0.092	0.039	0.003
AX-93665155	Gm01	935824	0.149 ± 0.01	0.142	0.472	0.779	1.611	0.232	0.098	0.194	0.445
AX-93665156	Gm01	936432	0.122 ± 0.005	1.141	0.294	0.219	0.718	0.088	0.283	0.108	0.499
AX-93665157	Gm01	938467	0.122 ± 0.005	1.141	0.294	0.219	0.718	0.088	0.283	0.108	0.499
AX-93961326	Gm01	941232	0.168 ± 0.008	0.27	0.238	1.049	1.687	0.568	0.24	0.292	0.368
AX-93665162	Gm01	947363	0.101 ± 0.006	0.421	0.031	0.117	0.85	0.217	0.213	0.072	0.601
AX-93961330	Gm01	948454	0.264 ± 0.013	0.738	0.341	0.964	0.299	0.139	0.329	0.14	0.845
AX-93961331	Gm01	949217	0.158 ± 0.008	0.181	0.08	1.01	1.324	0.564	0.218	0.103	0.311
AX-93617949	Gm01	955846	0.143 ± 0.007	0.727	0.786	0.402	0.407	0.489	0.092	0.176	0.575
AX-93617950	Gm01	961035	0.269 ± 0.008	0.869	0.214	0.112	0.498	0.498	0.215	0.271	1.01
AX-93617952	Gm01	964146	0.253 ± 0.015	0.375	0.202	0.735	0.322	0.005	0.342	0.077	0.802
AX-93961338	Gm01	978461	0.053 ± 0.003	0.019	0.915	1.044	0.846	0.009	0.057	0.072	0.081
AX-93914189	Gm01	979924	0.051 ± 0.003	0.136	1.028	1.094	0.796	0.048	0.162	0.1	0.046
AX-93961339	Gm01	980691	0.054 ± 0.003	0.182	1.077	0.825	0.99	0.009	0.075	0.021	0.103
AX-93665175	Gm01	987989	0.053 ± 0.002	0.06	0.915	0.971	0.846	0.034	0.057	0.047	0.081
AX-93961345	Gm01	990502	0.456 ± 0.011	0.154	0.216	0.047	0.061	0.001	0.322	0.074	0.583
AX-93665178	Gm01	992465	0.467 ± 0.016	0.231	0.106	0.444	0.309	0.118	0.338	0.047	0.463
AX-93961352	Gm01	1003780	0.07 ± 0.003	0.357	0.532	1.229	0.744	0.37	0.183	0.011	0.016
AX-93616100	Gm01	1006995	0.469 ± 0.015	0.222	0.136	0.489	0.315	0.113	0.343	0.052	0.3
AX-93912318	Gm01	1009547	0.482 ± 0.013	0.324	0.631	0.183	0.055	0.074	0.319	0.105	0.356
AX-93912320	Gm01	1013994	0.469 ± 0.015	0.222	0.136	0.489	0.315	0.113	0.343	0.052	0.3
AX-93665195	Gm01	1030848	0.26 ± 0.016	0.15	0.293	0.794	0.228	0.278	0.317	0.037	0.048
AX-93665196	Gm01	1031156	0.26 ± 0.016	0.114	0.293	0.755	0.228	0.269	0.317	0.049	0.048
AX-93665199	Gm01	1036470	0.261 ± 0.016	0.135	0.28	0.799	0.178	0.294	0.339	0.038	0.017
AX-93961369	Gm01	1045147	0.271 ± 0.014	0.027	0.16	1.052	0.179	0.072	0.303	0.134	0.235
AX-93961381	Gm01	1093191	0.264 ± 0.016	0.033	0.253	1.012	0.125	0.218	0.178	0.122	0.073
AX-93912338	Gm01	1107228	0.244 ± 0.016	0.135	0.19	1.139	0.496	0.176	0.228	0.205	0.023
AX-93665218	Gm01	1114350	0.266 ± 0.016	0.004	0.284	0.948	0.131	0.249	0.19	0.118	0.111
AX-93665220	Gm01	1128506	0.265 ± 0.016	0.009	0.323	1.027	0.163	0.18	0.184	0.115	0.111
AX-93665222	Gm01	1145029	0.263 ± 0.016	0.05	0.47	0.998	0.153	0.441	0.146	0.104	0.144
AX-93961395	Gm01	1150995	0.263 ± 0.016	0.05	0.47	0.998	0.153	0.441	0.146	0.104	0.144
AX-93665224	Gm01	1151760	0.243 ± 0.017	0.092	0.284	1.028	0.437	0.541	0.193	0.196	0.004
AX-93961398	Gm01	1157670	0.238 ± 0.016	0.084	0.298	1.193	0.499	0.324	0.158	0.195	0.021
AX-93961404	Gm01	1177214	0.244 ± 0.018	0.006	0.284	1.127	0.437	0.491	0.193	0.161	0.004
AX-93665236	Gm01	1181711	0.28 ± 0.019	0.014	0.469	0.834	0.065	0.402	0.174	0.342	0.205
AX-93665237	Gm01	1182456	0.24 ± 0.016	0.013	0.364	1.291	0.532	0.255	0.179	0.188	0.004
AX-93665243	Gm01	1192531	0.276 ± 0.017	0.038	0.559	0.908	0.12	0.086	0.161	0.334	0.205
AX-93665245	Gm01	1195290	0.276 ± 0.017	0.038	0.559	0.908	0.12	0.086	0.161	0.334	0.205
AX-93616132	Gm01	1234293	0.243 ± 0.015	0.04	0.284	1.134	0.49	0.123	0.246	0.168	0.053
AX-93616134	Gm01	1237296	0.243 ± 0.015	0.04	0.284	1.134	0.49	0.123	0.246	0.168	0.053
AX-93665252	Gm01	1237795	0.243 ± 0.015	0.04	0.284	1.134	0.49	0.123	0.246	0.168	0.053
AX-93665264	Gm01	1273346	0.471 ± 0.016	0.28	0.241	0.179	0.085	0.638	0.413	0.215	0.156
AX-93912358	Gm01	1273914	0.252 ± 0.017	0.333	0.073	0.538	0.438	0.092	0.076	0.109	0.075
AX-93616142	Gm01	1276908	0.282 ± 0.017	0.224	0.332	0.715	0.163	0.24	0.192	0.467	0.248
AX-93665266	Gm01	1279382	0.481 ± 0.009	0.28	0.266	0.315	0.52	0.472	0.268	0.293	0.078
AX-93665267	Gm01	1279621	0.489 ± 0.008	0.387	0.137	0.276	0.553	0.358	0.516	0.267	0.134
AX-93961442	Gm01	1326640	0.145 ± 0.011	0.168	0.078	0.405	0.022	0.568	0.108	0.124	0.057
AX-93665278	Gm01	1335359	0.062 ± 0.005	0.298	0.159	0.729	1.941	0.609	0.576	0.101	0.63
AX-93665280	Gm01	1337357	0.298 ± 0.019	0.279	0.437	0.491	0.245	0.558	0.347	0.221	0.294
AX-93912375	Gm01	1337697	0.261 ± 0.014	0.422	0.38	1.042	0.033	0.231	0.078	0.144	0.187
AX-93665282	Gm01	1342157	0.411 ± 0.018	0.346	0.554	0.179	0.668	1.471	0.267	0.025	0.174
AX-93665284	Gm01	1347167	0.479 ± 0.015	0.517	0.734	0.134	0.102	0.486	0.397	0.05	0.071
AX-93961453	Gm01	1349370	0.051 ± 0.004	0.156	0.187	0.166	1.332	0.198	0.154	0.391	0.476
AX-93665286	Gm01	1350220	0.474 ± 0.017	0.368	0.543	0.06	0.02	0.534	0.426	0.035	0.136
AX-93616157	Gm01	1350243	0.479 ± 0.016	0.356	0.459	0.119	0.008	0.579	0.387	0.009	0.097
AX-93665288	Gm01	1355047	0.074 ± 0.003	0.186	0.035	0.558	0.47	0.015	0.285	0.175	0.303
AX-93961456	Gm01	1357334	0.188 ± 0.008	0.107	0.024	2.299	2.528	1.477	0.464	0.144	0.145
AX-94209595	Gm01	1370954	0.356 ± 0.014	0.37	0.468	1.489	1.216	0.18	0.376	0.094	0.433
AX-94279049	Gm01	1384749	0.475 ± 0.018	0.508	0.587	0.076	0.026	0.539	0.39	0.044	0.179
AX-93961459	Gm01	1387421	0.467 ± 0.017	0.492	0.5	0.047	0.057	0.482	0.248	0.09	0.283
AX-93912386	Gm01	1397232	0.09 ± 0.008	0.679	0.186	1.218	1.252	0.909	0.201	0.575	0.097
AX-93961460	Gm01	1399001	0.452 ± 0.018	0.854	0.492	0.525	0.354	0.264	0.482	0.164	0.448
AX-93961462	Gm01	1401787	0.484 ± 0.012	0.887	0.6	0.354	0.018	0.345	0.503	0.008	0.229
AX-93665295	Gm01	1404333	0.409 ± 0.017	0.376	0.413	1.165	0.401	0.046	0.369	0.272	0.132
AX-93961465	Gm01	1409186	0.336 ± 0.015	0.335	0.402	1.697	1.222	0.178	0.058	0.068	0.339
AX-93665298	Gm01	1412812	0.123 ± 0.006	0.975	0.004	1.135	1.121	1.232	0.753	0.395	0.011
AX-93665299	Gm01	1417219	0.459 ± 0.017	1.131	0.397	0.431	0.27	0.118	0.412	0.107	0.403
AX-93616173	Gm01	1417531	0.483 ± 0.015	1.277	0.436	0.212	0.119	0.353	0.465	0.041	0.166
AX-93961468	Gm01	1417741	0.462 ± 0.018	1.109	0.327	0.343	0.209	0.241	0.429	0.101	0.403
AX-93912393	Gm01	1419229	0.455 ± 0.018	1.097	0.319	0.406	0.217	0.161	0.372	0.082	0.333
AX-94273748	Gm01	1423756	0.117 ± 0.006	0.963	0	1.306	1.126	1.178	0.651	0.463	0.059
AX-93665302	Gm01	1424015	0.116 ± 0.006	0.952	0.014	1.272	1.143	1.293	0.651	0.447	0.059
AX-93665304	Gm01	1436915	0.13 ± 0.006	0.195	0.02	0.069	0.099	0.096	1.178	0.167	0.216
AX-93961475	Gm01	1442545	0.13 ± 0.006	0.195	0.02	0.069	0.099	0.096	1.178	0.167	0.216
AX-93961476	Gm01	1443451	0.127 ± 0.006	0.195	0.071	0.036	0.127	0.132	1.211	0.17	0.295
AX-93961477	Gm01	1444763	0.078 ± 0.005	0.199	0.137	0.024	1.161	0.048	1.423	0.056	0.13
AX-93961478	Gm01	1456848	0.472 ± 0.015	0.428	0.223	0.844	0.004	0.043	0.159	0.681	0.01
AX-93961479	Gm01	1458431	0.346 ± 0.019	0.276	0.215	1.14	0.07	0.041	0.389	0.479	0.224
AX-93961480	Gm01	1460795	0.472 ± 0.015	0.428	0.223	0.844	0.004	0.043	0.159	0.681	0.01
AX-93961481	Gm01	1465192	0.052 ± 0.005	0.051	0.22	0.142	1.256	0.085	0.057	0.387	0.151
AX-93665314	Gm01	1474192	0.158 ± 0.011	0.333	0.104	0.139	0.273	0.611	0.175	0.272	0.302
AX-93912400	Gm01	1475349	0.468 ± 0.02	0.641	0.164	0.926	0.021	0.103	0.066	0.578	0.197
AX-93961484	Gm01	1475740	0.061 ± 0.006	0.062	0.254	0.534	0.563	0.276	0.233	0.307	0.214
AX-93961485	Gm01	1476035	0.061 ± 0.005	0.02	0.244	0.528	0.585	0.497	0.317	0.329	0.214
AX-93961486	Gm01	1478400	0.141 ± 0.011	0.296	0.014	0.04	0.387	0.458	0.27	0.484	0.437
AX-93665317	Gm01	1480702	0.426 ± 0.013	0.493	0.225	1.137	0.49	0.118	0.054	0.201	0.124
AX-93616185	Gm01	1482285	0.478 ± 0.014	0.518	0.385	0.699	0.077	0.255	0.005	0.429	0.007
AX-93665319	Gm01	1483077	0.477 ± 0.013	0.581	0.385	0.728	0.077	0.248	0.005	0.435	0.007
AX-93616187	Gm01	1483918	0.477 ± 0.013	0.581	0.385	0.728	0.077	0.248	0.005	0.435	0.007
AX-93961489	Gm01	1484152	0.466 ± 0.017	0.738	0.568	0.796	0.118	0.118	0.04	0.394	0.034
AX-93665321	Gm01	1486527	0.477 ± 0.013	0.581	0.385	0.728	0.077	0.248	0.005	0.435	0.007
AX-94273752	Gm01	1486712	0.181 ± 0.016	0.661	0.218	0.163	0.9	0.287	0.16	0.816	0.299
AX-93961491	Gm01	1486860	0.478 ± 0.013	0.587	0.363	0.796	0.06	0.24	0.017	0.436	0.028
AX-93665324	Gm01	1490370	0.478 ± 0.013	0.628	0.406	0.738	0.123	0.221	0.005	0.429	0.01
AX-93912408	Gm01	1490607	0.477 ± 0.013	0.581	0.385	0.728	0.077	0.248	0.005	0.435	0.007
AX-93665325	Gm01	1491701	0.181 ± 0.017	0.657	0.169	0.291	1.006	0.229	0.09	0.92	0.298
AX-93961495	Gm01	1492351	0.183 ± 0.017	0.579	0.174	0.267	0.926	0.161	0.075	1.028	0.277
AX-93665326	Gm01	1495389	0.193 ± 0.016	0.443	0.068	0.389	0.982	0.407	0.025	0.939	0.119
AX-93961497	Gm01	1497495	0.194 ± 0.015	0.501	0.009	0.417	1.219	0.379	0.111	0.993	0
AX-93665331	Gm01	1505129	0.195 ± 0.015	0.454	0.038	0.39	1.112	0.407	0.014	0.939	0.127
AX-93961502	Gm01	1506906	0.196 ± 0.016	0.516	0.041	0.382	1.131	0.467	0.037	0.978	0.276
AX-93912414	Gm01	1508766	0.053 ± 0.006	0.09	0.205	0.558	0.904	0.337	0.253	0.357	0.279
AX-93961506	Gm01	1513296	0.481 ± 0.011	0.564	0.174	0.682	0.052	0.276	0.027	0.343	0.04
AX-94273756	Gm01	1520010	0.057 ± 0.005	0.056	0.33	0.67	0.756	0.579	0.228	0.086	0.316
AX-93961512	Gm01	1520815	0.064 ± 0.005	0.074	0.494	0.598	0.644	0.592	0.244	0.047	0.331
AX-93616198	Gm01	1521991	0.323 ± 0.012	0.368	0.12	1.439	0.412	0.168	0.374	0.031	0.223
AX-93665344	Gm01	1524510	0.063 ± 0.005	0.025	0.658	0.597	0.063	0.123	0.311	0.024	0.536
AX-93912421	Gm01	1533882	0.37 ± 0.014	0.212	0.255	0.88	0.431	0.304	0.387	0.044	0.321
AX-93665348	Gm01	1534811	0.136 ± 0.012	0.471	0.244	0.104	0.772	0.011	0.304	0.656	0.367
AX-94271703	Gm01	1549921	0.481 ± 0.011	0.564	0.174	0.682	0.052	0.276	0.027	0.343	0.04
AX-94279070	Gm01	1553130	0.481 ± 0.011	0.538	0.186	0.598	0.019	0.276	0.118	0.368	0.167
AX-93912423	Gm01	1556076	0.348 ± 0.011	0.185	0.368	0.934	0.542	0.312	0.232	0.047	0.305
AX-93961523	Gm01	1559510	0.193 ± 0.014	0.537	0.16	0.301	1.431	0.34	0.104	0.459	0.149
AX-93961524	Gm01	1564715	0.485 ± 0.011	0.75	0.173	0.904	0.066	0.36	0.071	0.311	0.04
AX-93961525	Gm01	1566326	0.304 ± 0.01	0.192	0.042	1.558	0.808	0.153	0.257	0.014	0.22
AX-93961526	Gm01	1571673	0.355 ± 0.011	0.167	0.418	0.925	0.65	0.334	0.232	0.052	0.277
AX-93665356	Gm01	1572694	0.355 ± 0.011	0.167	0.418	0.925	0.65	0.334	0.232	0.052	0.277
AX-93665357	Gm01	1576092	0.475 ± 0.014	0.606	0.314	0.83	0.049	0.336	0.025	0.301	0.011
AX-93665358	Gm01	1577157	0.18 ± 0.014	0.42	0.365	0.394	1.041	0.296	0.29	0.462	0.201
AX-93961529	Gm01	1578424	0.182 ± 0.014	0.413	0.399	0.423	1.172	0.26	0.362	0.497	0.213
AX-93961530	Gm01	1581518	0.059 ± 0.004	0.083	0.933	0.574	0.108	0.471	0.106	0.056	0.18
AX-93961534	Gm01	1590845	0.127 ± 0.012	0.574	0.043	0.041	0.82	0.034	0.464	0.631	0.45
AX-93961535	Gm01	1591670	0.118 ± 0.012	0.797	0.131	0.072	1.157	0.106	0.493	0.695	0.409
AX-93961537	Gm01	1594751	0.18 ± 0.014	0.42	0.365	0.394	1.041	0.296	0.29	0.462	0.201
AX-93665366	Gm01	1596992	0.181 ± 0.014	0.508	0.306	0.411	0.898	0.23	0.34	0.481	0.271
AX-93961539	Gm01	1597712	0.116 ± 0.012	0.841	0	0	1.015	0.156	0.445	0.583	0.289
AX-93665368	Gm01	1599209	0.124 ± 0.012	0.652	0.076	0.059	1.06	0.015	0.528	0.689	0.563
AX-93616212	Gm01	1600224	0.059 ± 0.004	0.083	0.933	0.574	0.108	0.471	0.106	0.056	0.18
AX-93961542	Gm01	1602474	0.18 ± 0.014	0.42	0.365	0.394	1.041	0.296	0.29	0.462	0.201
AX-93665373	Gm01	1615018	0.059 ± 0.004	0.083	0.933	0.574	0.108	0.471	0.106	0.056	0.18
AX-93961547	Gm01	1617106	0.061 ± 0.004	0.022	1.042	0.555	0.14	0.563	0.075	0.031	0.09
AX-93961548	Gm01	1621429	0.357 ± 0.011	0.129	0.355	0.888	0.658	0.289	0.27	0.054	0.3
AX-93616219	Gm01	1622839	0.059 ± 0.004	0.083	0.933	0.574	0.108	0.471	0.106	0.056	0.18
AX-93961551	Gm01	1627050	0.441 ± 0.016	1.223	0.631	0.313	0.487	1.042	0.005	0.093	0.09
AX-93665381	Gm01	1636464	0.063 ± 0.004	0.051	1.078	0.545	0.148	0.579	0.18	0.061	0.414
AX-93961555	Gm01	1637499	0.059 ± 0.004	0.083	0.933	0.574	0.108	0.471	0.106	0.056	0.18
AX-93665386	Gm01	1652128	0.456 ± 0.018	0.88	0.002	0.356	0.337	0.586	0.068	0.347	0.371
AX-93912441	Gm01	1653600	0.409 ± 0.019	0.805	0.375	0.177	0.483	0.966	0.002	0.285	0.228
AX-93961561	Gm01	1662226	0.407 ± 0.019	0.797	0.377	0.207	0.502	1.034	0	0.227	0.249
AX-93665389	Gm01	1673320	0.056 ± 0.004	0.052	0.755	0.397	0.361	0.511	0.151	0.133	0.255
AX-93912444	Gm01	1675532	0.056 ± 0.004	0.052	0.755	0.397	0.361	0.511	0.151	0.133	0.255
AX-93665392	Gm01	1678127	0.407 ± 0.019	0.797	0.377	0.207	0.502	1.034	0	0.227	0.249
AX-93665393	Gm01	1680294	0.488 ± 0.009	0.215	0.238	0.771	0.033	0.466	0.164	0.459	0.261
AX-93665394	Gm01	1681074	0.06 ± 0.004	0.033	0.755	0.398	0.433	0.46	0.154	0.152	0.473
AX-93961569	Gm01	1685303	0.489 ± 0.009	0.26	0.245	0.859	0.069	0.46	0.108	0.46	0.142
AX-93665398	Gm01	1692784	0.133 ± 0.011	0.737	0.045	0.045	1.242	0.068	0.336	0.555	0.45
AX-93912447	Gm01	1696769	0.216 ± 0.019	1.199	0.068	0.419	2.37	0.451	0.07	0.135	0.455
AX-93961575	Gm01	1705020	0.064 ± 0.004	0.136	0.71	0.416	0.206	0.575	0.143	0.118	0.205
AX-93961580	Gm01	1713650	0.063 ± 0.004	0.08	0.836	0.361	0.172	0.528	0.143	0.14	0.193
AX-93665410	Gm01	1717062	0.063 ± 0.004	0.098	0.677	0.349	0.262	0.489	0.209	0.107	0.384
AX-93961583	Gm01	1718559	0.063 ± 0.004	0.08	0.836	0.361	0.172	0.528	0.143	0.14	0.193
AX-93961584	Gm01	1719904	0.223 ± 0.018	1.143	0.022	0.526	2.227	0.558	0.093	0.003	0.57
AX-93912452	Gm01	1722193	0.206 ± 0.02	0.96	0.163	0.429	1.478	0.516	0.144	0.076	0.56
AX-93961585	Gm01	1722575	0.208 ± 0.02	0.964	0.162	0.438	1.449	0.575	0.116	0.061	0.538
AX-93665413	Gm01	1723272	0.271 ± 0.022	0.696	0.283	1.097	2.368	0.648	0.237	0.077	0.071
AX-93961588	Gm01	1732382	0.199 ± 0.02	1.032	0.114	0.437	1.752	0.493	0.15	0.082	0.533
AX-93961590	Gm01	1735486	0.269 ± 0.021	0.883	0.257	0.883	2.258	0.653	0.164	0.062	0.123
AX-93961591	Gm01	1737380	0.079 ± 0.004	0.245	0.001	0.896	0.767	0.214	0.651	0.024	0.222
AX-93961594	Gm01	1742042	0.07 ± 0.005	0.65	0.038	0.777	1.06	0.467	0.242	0.43	0.55
AX-93665423	Gm01	1745873	0.071 ± 0.004	0.671	0.065	0.792	0.974	0.608	0.161	0.517	0.589
AX-94273121	Gm01	1745945	0.071 ± 0.004	0.671	0.065	0.792	0.974	0.608	0.161	0.517	0.589
AX-93665425	Gm01	1752050	0.091 ± 0.005	0.268	0.178	1.054	1.03	0.4	0.643	0.266	0.32
AX-93912458	Gm01	1756948	0.069 ± 0.005	0.421	0.023	0.962	0.926	0.471	0.22	0.517	0.589
AX-93665427	Gm01	1757126	0.067 ± 0.005	0.43	0.012	1.13	0.89	0.448	0.203	0.606	0.59
AX-93665435	Gm01	1780053	0.199 ± 0.017	1.318	0.326	0.157	1.682	0.218	0.155	0.129	0.48
AX-93961611	Gm01	1781609	0.239 ± 0.017	1.322	0.078	0.158	2.756	0.197	0.057	0.046	0.436
AX-93961612	Gm01	1781842	0.272 ± 0.019	0.945	0.393	0.54	2.312	0.71	0.135	0.045	0.207
AX-93665446	Gm01	1804191	0.254 ± 0.018	1.531	0.043	0.188	3.075	0.358	0.08	0.007	0.419
AX-93961621	Gm01	1804417	0.254 ± 0.018	1.531	0.043	0.188	3.075	0.358	0.08	0.007	0.419
AX-93961625	Gm01	1811985	0.254 ± 0.018	1.531	0.043	0.188	3.075	0.358	0.08	0.007	0.419
AX-93665450	Gm01	1812800	0.254 ± 0.018	1.531	0.043	0.188	3.075	0.358	0.08	0.007	0.419
AX-93961630	Gm01	1821468	0.288 ± 0.02	1.388	0.139	0.728	2.797	0.704	0.234	0.044	0.238
AX-93665453	Gm01	1822490	0.248 ± 0.019	1.149	0.108	0.308	2.362	0.185	0.06	0.011	0.419
AX-93665454	Gm01	1838320	0.277 ± 0.021	0.757	0.229	0.856	2.006	0.575	0.17	0.045	0.241
AX-93665457	Gm01	1846442	0.075 ± 0.008	0.481	0.326	0.658	0.565	0.877	0.85	0.422	0.023
AX-93961636	Gm01	1848105	0.096 ± 0.007	0.753	0.128	0.402	1.181	0.613	0.688	0.156	0.287
AX-93665459	Gm01	1851768	0.097 ± 0.008	0.362	0.038	0.36	0.443	0.804	0.636	0.193	0.2
AX-93961641	Gm01	1857073	0.117 ± 0.005	0.242	0.052	0.487	0.063	1.097	0.761	0.063	0.039
AX-93961642	Gm01	1864550	0.124 ± 0.004	0.102	0.003	0.201	0.099	0.19	0.606	0	0.02
AX-93961643	Gm01	1867347	0.124 ± 0.004	0.102	0.003	0.201	0.099	0.19	0.606	0	0.02
AX-93665467	Gm01	1869523	0.121 ± 0.004	0.11	0.089	0.149	0.155	0.208	0.554	0.012	0.022
AX-93665468	Gm01	1870878	0.38 ± 0.02	0.445	0.11	0.293	1.25	0.397	0.366	0.22	0.539
AX-93912478	Gm01	1878694	0.124 ± 0.004	0.102	0.003	0.201	0.099	0.19	0.606	0	0.02
AX-93961650	Gm01	1879804	0.068 ± 0.003	0.199	0.604	0.044	0.506	0.143	0.585	0.127	0.189
AX-93665474	Gm01	1881838	0.132 ± 0.005	0.242	0.043	0.093	0.076	0.267	0.671	0.042	0.008
AX-93665476	Gm01	1884398	0.13 ± 0.005	0.207	0.001	0.092	0.076	0.227	0.717	0.025	0.02
AX-93665477	Gm01	1885596	0.13 ± 0.005	0.207	0.001	0.092	0.076	0.227	0.717	0.025	0.02
AX-93665479	Gm01	1890794	0.13 ± 0.005	0.207	0.001	0.092	0.076	0.227	0.717	0.025	0.02
AX-93961661	Gm01	1900407	0.122 ± 0.005	0.05	0.126	0.003	0.084	0.182	0.684	0.117	0.019
AX-93912481	Gm01	1902673	0.122 ± 0.005	0.05	0.126	0.003	0.084	0.182	0.684	0.117	0.019
AX-93665487	Gm01	1903027	0.121 ± 0.005	0.048	0.048	0.015	0.081	0.138	0.723	0.123	0.019
AX-93912482	Gm01	1905368	0.048 ± 0.006	0.147	0.061	0.322	0.449	0.349	0.581	0.109	0.006
AX-93961679	Gm01	1945038	0.099 ± 0.004	0.01	0.532	0.166	0.072	0.841	0.41	0.029	0.003
AX-93961683	Gm01	1949101	0.098 ± 0.004	0.061	0.614	0.274	0.206	0.883	0.395	0.011	0.192
AX-93665503	Gm01	1954669	0.082 ± 0.005	0.043	0.673	0.54	0.237	0.486	0.307	0.153	0.191
AX-93961686	Gm01	1962098	0.091 ± 0.005	0.05	0.338	0.837	0.013	0.606	0.318	0.122	0.148
AX-93665507	Gm01	1964301	0.084 ± 0.006	0.107	0.492	0.646	0.384	0.617	0.2	0.131	0.151
AX-93961688	Gm01	1967885	0.082 ± 0.005	0.043	0.673	0.54	0.237	0.486	0.307	0.153	0.191
AX-93665510	Gm01	1983224	0.109 ± 0.005	0.255	0.111	0.168	0.213	0.155	0.63	0.075	0.094
AX-93961690	Gm01	1986460	0.11 ± 0.005	0.131	0.059	0.261	0.19	0.1	0.654	0.186	0.083
AX-93665513	Gm01	1993659	0.067 ± 0.004	0.151	0.219	0.339	0.144	0.022	0.21	0.174	0.515
AX-93665515	Gm01	1997993	0.067 ± 0.004	0.151	0.219	0.339	0.144	0.022	0.21	0.174	0.515
AX-93961696	Gm01	2000641	0.068 ± 0.003	0.151	0.298	0.339	0.027	0.022	0.213	0.174	0.453
AX-93665517	Gm01	2002996	0.069 ± 0.004	0.231	0.326	0.37	0.104	0.071	0.251	0.191	0.595
AX-93961698	Gm01	2008801	0.067 ± 0.004	0.151	0.219	0.339	0.144	0.022	0.21	0.174	0.515
AX-94271966	Gm01	2010584	0.067 ± 0.004	0.151	0.219	0.339	0.144	0.022	0.21	0.174	0.515
AX-93961700	Gm01	2019832	0.067 ± 0.004	0.151	0.219	0.339	0.144	0.022	0.21	0.174	0.515
AX-93961701	Gm01	2020970	0.066 ± 0.003	0.237	0.182	0.301	0.136	0.01	0.109	0.159	0.522
AX-93961702	Gm01	2022998	0.325 ± 0.011	0.182	0.632	0.353	0.932	0.502	0.428	0.036	0.056
AX-93961705	Gm01	2034078	0.127 ± 0.005	0.253	0.443	0.192	0.521	0.143	0.008	0.364	0.848
AX-93961706	Gm01	2036056	0.072 ± 0.004	0.275	0.029	0.301	0.027	0.239	0.2	0.218	0.399
AX-93665531	Gm01	2045768	0.277 ± 0.011	0.394	0.21	0.008	1.007	0.1	0.089	0.066	0.593
AX-93616282	Gm01	2046408	0.294 ± 0.011	0.31	0.108	0.193	0.815	0.186	0.272	0.039	0.918
AX-93665532	Gm01	2047228	0.29 ± 0.011	0.414	0.013	0.089	0.772	0.155	0.303	0.059	0.882
AX-93912498	Gm01	2047499	0.485 ± 0.01	0.128	0.024	0.502	1.198	0.359	0.219	0.321	1.735
AX-93912501	Gm01	2059401	0.213 ± 0.013	0.047	0.329	0.143	0.852	0.122	0.109	0.006	0.081
AX-93665537	Gm01	2059833	0.304 ± 0.013	0.17	0.547	0.448	0.634	0.033	0.442	0.075	0.076
AX-93961719	Gm01	2062513	0.319 ± 0.012	0.056	0.344	0.673	0.663	0.097	0.305	0.009	0.075
AX-93912502	Gm01	2065014	0.317 ± 0.012	0.035	0.292	0.673	0.665	0.072	0.325	0.021	0.066
AX-93665541	Gm01	2066903	0.314 ± 0.012	0.017	0.306	0.754	0.638	0.017	0.313	0.064	0.07
AX-93961721	Gm01	2067339	0.262 ± 0.01	0.044	0.051	0.323	0.373	0.16	0.243	0.088	0.36
AX-93961722	Gm01	2069215	0.315 ± 0.012	0.035	0.306	0.74	0.638	0.06	0.313	0.04	0.07
AX-93665544	Gm01	2072405	0.258 ± 0.01	0.094	0.089	0.439	0.577	0.149	0.31	0.039	0.443
AX-93665547	Gm01	2089119	0.26 ± 0.011	0.115	0.109	0.454	0.43	0.183	0.357	0.046	0.422
AX-93665548	Gm01	2091907	0.268 ± 0.011	0.129	0.053	0.264	0.292	0.049	0.383	0.058	0.474
AX-93665551	Gm01	2097196	0.322 ± 0.012	0.099	0.218	0.588	0.513	0.223	0.471	0.001	0.134
AX-93961731	Gm01	2099507	0.268 ± 0.011	0.129	0.053	0.264	0.292	0.049	0.383	0.058	0.474
AX-93665555	Gm01	2102432	0.277 ± 0.014	0.12	0.675	0.59	1.167	0.756	0.214	0.036	0.173
AX-93616291	Gm01	2102513	0.277 ± 0.014	0.12	0.675	0.59	1.167	0.756	0.214	0.036	0.173
AX-93665557	Gm01	2105192	0.277 ± 0.014	0.12	0.675	0.59	1.167	0.756	0.214	0.036	0.173
AX-93616292	Gm01	2122591	0.279 ± 0.014	0.157	0.738	0.581	1.209	0.824	0.195	0.049	0.119
AX-93665563	Gm01	2122839	0.126 ± 0.003	0.138	0.415	0.29	0.225	0.207	0.397	0.01	0.073
AX-93616294	Gm01	2126801	0.085 ± 0.004	0.027	0.058	0.389	0.005	0.191	0.125	0.037	0.402
AX-93911814	Gm01	2129399	0.134 ± 0.004	0.356	0.591	0.448	0.238	0.407	0.459	0.017	0.02
AX-93961743	Gm01	2139693	0.085 ± 0.004	0.027	0.058	0.389	0.005	0.191	0.125	0.037	0.402
AX-93961744	Gm01	2140693	0.126 ± 0.003	0.422	0.308	0.516	0.295	0.18	0.333	0.01	0.073
AX-93961746	Gm01	2144923	0.085 ± 0.004	0.027	0.058	0.389	0.005	0.191	0.125	0.037	0.402
AX-93665571	Gm01	2151783	0.124 ± 0.004	0.375	0.372	0.402	0.267	0.3	0.454	0.015	0.073
AX-93665572	Gm01	2154883	0.085 ± 0.004	0.027	0.058	0.389	0.005	0.191	0.125	0.037	0.402
AX-93665587	Gm01	2190039	0.239 ± 0.017	0.283	0.547	0.315	0.723	0.603	0.418	0.123	0
AX-93961765	Gm01	2191787	0.239 ± 0.017	0.283	0.547	0.315	0.723	0.603	0.418	0.123	0
AX-93665589	Gm01	2194359	0.277 ± 0.015	0.621	0.088	0.327	0.323	0.089	0.736	0.08	0.318
AX-93912513	Gm01	2194371	0.273 ± 0.015	0.613	0.169	0.381	0.432	0.235	0.663	0.081	0.289
AX-93961766	Gm01	2196001	0.277 ± 0.015	0.621	0.088	0.327	0.323	0.089	0.736	0.08	0.318
AX-93961767	Gm01	2198167	0.278 ± 0.015	0.559	0.12	0.319	0.348	0.124	0.705	0.094	0.386
AX-93665592	Gm01	2199877	0.28 ± 0.015	0.611	0.026	0.34	0.384	0.05	0.838	0.069	0.318
AX-93665593	Gm01	2204609	0.237 ± 0.013	0.214	0.162	0.188	0.499	0.146	0.45	0.023	0.417
AX-93665594	Gm01	2205720	0.084 ± 0.006	0.916	0.93	0.183	0.355	0.997	1.089	0.03	0.347
AX-93665596	Gm01	2209760	0.28 ± 0.015	0.611	0.026	0.34	0.384	0.05	0.838	0.069	0.318
AX-93665597	Gm01	2210769	0.236 ± 0.013	0.233	0.234	0.142	0.508	0.119	0.472	0.006	0.462
AX-94279113	Gm01	2211215	0.236 ± 0.013	0.231	0.234	0.176	0.508	0.185	0.472	0.018	0.462
AX-93961772	Gm01	2211277	0.28 ± 0.015	0.611	0.026	0.34	0.384	0.05	0.838	0.069	0.318
AX-93616299	Gm01	2213542	0.28 ± 0.015	0.611	0.026	0.34	0.384	0.05	0.838	0.069	0.318
AX-93616300	Gm01	2215823	0.235 ± 0.013	0.25	0.234	0.169	0.508	0.151	0.472	0.006	0.462
AX-93961775	Gm01	2216387	0.28 ± 0.015	0.611	0.026	0.34	0.384	0.05	0.838	0.069	0.318
AX-93961776	Gm01	2218191	0.242 ± 0.016	0.277	0.437	0.328	0.807	0.526	0.505	0.11	0
AX-93665603	Gm01	2218703	0.242 ± 0.016	0.277	0.437	0.328	0.807	0.526	0.505	0.11	0
AX-94273779	Gm01	2230781	0.314 ± 0.018	0.488	0.039	0.497	0.681	0.107	0.646	0.188	0.538
AX-93912523	Gm01	2238563	0.331 ± 0.017	0.292	0.002	0.896	0.631	0.007	0.516	0.172	0.498
AX-93665613	Gm01	2239069	0.293 ± 0.018	0.053	0.368	0.882	1.111	0.385	0.25	0.223	0.13
AX-93961785	Gm01	2240942	0.293 ± 0.018	0.053	0.368	0.882	1.111	0.385	0.25	0.223	0.13
AX-93961790	Gm01	2256486	0.331 ± 0.017	0.292	0.002	0.896	0.631	0.007	0.516	0.172	0.498
AX-93961792	Gm01	2258303	0.331 ± 0.017	0.292	0.002	0.896	0.631	0.007	0.516	0.172	0.498
AX-93961794	Gm01	2264166	0.293 ± 0.018	0.053	0.368	0.882	1.111	0.385	0.25	0.223	0.13
AX-93961795	Gm01	2266389	0.294 ± 0.018	0.065	0.368	0.952	1.111	0.34	0.25	0.224	0.13
AX-93616308	Gm01	2271329	0.339 ± 0.019	0.136	0.082	1.08	0.615	0.023	0.461	0.27	0.649
AX-93665626	Gm01	2272383	0.331 ± 0.018	0.017	0.096	0.949	0.649	0.016	0.492	0.312	0.367
AX-93961798	Gm01	2273576	0.337 ± 0.018	0.073	0.017	1.043	0.615	0.023	0.466	0.255	0.508
AX-93912529	Gm01	2274638	0.337 ± 0.018	0.073	0.017	1.043	0.615	0.023	0.466	0.255	0.508
AX-93961799	Gm01	2275893	0.339 ± 0.019	0.068	0.028	1.068	0.607	0.004	0.466	0.246	0.508
AX-93616311	Gm01	2279828	0.337 ± 0.018	0.073	0.017	1.043	0.615	0.023	0.466	0.255	0.508
AX-94279123	Gm01	2287938	0.293 ± 0.018	0.053	0.368	0.882	1.111	0.385	0.25	0.223	0.13
AX-93961805	Gm01	2288083	0.339 ± 0.018	0.073	0.018	1.018	0.662	0.014	0.466	0.255	0.508
AX-93961806	Gm01	2290460	0.337 ± 0.018	0.073	0.017	1.043	0.615	0.023	0.466	0.255	0.508
AX-93665637	Gm01	2299671	0.293 ± 0.018	0.053	0.368	0.882	1.111	0.385	0.25	0.223	0.13
AX-93961809	Gm01	2299957	0.293 ± 0.018	0.053	0.368	0.882	1.111	0.385	0.25	0.223	0.13
AX-93961811	Gm01	2303344	0.293 ± 0.018	0.053	0.368	0.882	1.111	0.385	0.25	0.223	0.13
AX-93665645	Gm01	2315975	0.307 ± 0.016	0.089	0.031	0.847	0.198	0.181	0.675	0.1	0.21
AX-93665646	Gm01	2318077	0.262 ± 0.015	0.068	0.365	0.71	0.538	0.672	0.425	0.072	0.088
AX-93665647	Gm01	2319640	0.307 ± 0.016	0.089	0.031	0.847	0.198	0.181	0.675	0.1	0.21
AX-93665650	Gm01	2325414	0.083 ± 0.006	0.003	0.588	0.053	0.115	0.119	0.887	0.122	0.02
AX-93961825	Gm01	2347986	0.11 ± 0.005	0.18	0.779	0.027	0.307	0.311	0.933	0.024	0.27
AX-93961827	Gm01	2352220	0.098 ± 0.007	0.576	0.314	0.618	0.395	0.163	0.098	0.215	0.38
AX-93961828	Gm01	2352696	0.353 ± 0.017	0.037	0.031	0.894	0.925	0.111	0.769	0.196	0.365
AX-93961829	Gm01	2353286	0.301 ± 0.014	0.196	0.05	0.646	0.396	0.211	0.699	0.109	0.215
AX-93616321	Gm01	2355288	0.14 ± 0.016	0.568	0.045	0.608	0.173	0.414	0.075	0.08	0.788
AX-93912539	Gm01	2356280	0.133 ± 0.016	0.344	0.224	0.563	0.127	0.514	0.088	0.062	0.623
AX-93665659	Gm01	2357067	0.402 ± 0.012	0.424	0.098	1.527	0.656	0.099	0.685	0.176	0.434
AX-93665661	Gm01	2363862	0.276 ± 0.013	0.663	0.264	0.685	0.304	0.04	0.815	0.026	0.333
AX-93961835	Gm01	2371136	0.046 ± 0.006	0.123	0.164	0.352	0.248	0.102	0.213	0.068	0.434
AX-93912543	Gm01	2378119	0.048 ± 0.006	0.114	0.12	0.4	0.143	0.153	0.118	0.107	0.456
AX-93665710	Gm01	2488530	0.08 ± 0.009	0.408	0.767	0.154	0.121	0.09	0.103	0.03	0.585
AX-93961878	Gm01	2503662	0.079 ± 0.008	0.408	0.679	0.154	0.024	0.09	0.101	0.03	0.544
AX-93665714	Gm01	2504717	0.073 ± 0.009	0.436	0.54	0.06	0.016	0.165	0.184	0.19	0.522
AX-93961880	Gm01	2506785	0.08 ± 0.009	0.408	0.767	0.154	0.121	0.09	0.103	0.03	0.585
AX-93665722	Gm01	2517651	0.078 ± 0.008	0.471	0.702	0.047	0.088	0.01	0.143	0.098	0.553
AX-93961891	Gm01	2525737	0.054 ± 0.004	0.587	0.05	0.142	0.416	0.125	0.019	0.318	0.341
AX-93961892	Gm01	2530063	0.061 ± 0.004	0.57	0.218	0.233	0.333	0.092	0.042	0.022	0.305
AX-93665728	Gm01	2531497	0.054 ± 0.004	0.587	0.05	0.142	0.416	0.125	0.019	0.318	0.341
AX-93961896	Gm01	2544754	0.352 ± 0.019	0.032	0.047	1.277	0.654	0.029	0.693	0.54	0.464
AX-93961898	Gm01	2553271	0.359 ± 0.018	0.046	0.061	1.413	0.566	0.169	0.621	0.36	0.466
AX-93665735	Gm01	2557680	0.352 ± 0.019	0.032	0.047	1.277	0.654	0.029	0.693	0.54	0.464
AX-93961905	Gm01	2568216	0.282 ± 0.015	0.297	0.343	0.612	0.499	0.328	1.039	0.112	0.152
AX-93961906	Gm01	2570122	0.323 ± 0.017	0.145	0.558	0.768	0.705	0.266	0.593	0.141	0.391
AX-93961907	Gm01	2571690	0.328 ± 0.014	0.238	0.51	0.823	0.555	0.301	0.751	0.116	0.384
AX-93665741	Gm01	2573559	0.317 ± 0.017	0.118	0.421	0.782	0.635	0.156	0.768	0.298	0.39
AX-93961909	Gm01	2577196	0.329 ± 0.017	0.182	0.201	0.635	0.784	0.005	0.859	0.218	0.447
AX-93961910	Gm01	2579475	0.33 ± 0.017	0.139	0.255	0.544	0.859	0.005	0.895	0.218	0.476
AX-93665745	Gm01	2580078	0.297 ± 0.015	0.351	0.139	0.455	0.651	0.302	1.102	0.072	0.227
AX-93616356	Gm01	2580590	0.328 ± 0.017	0.206	0.201	0.649	0.784	0.046	0.859	0.253	0.447
AX-93665747	Gm01	2597718	0.115 ± 0.008	0.145	0.678	0.849	0.867	0.039	0.093	0.069	0.384
AX-93665750	Gm01	2601082	0.332 ± 0.017	0.141	0.093	0.545	0.79	0.025	0.851	0.202	0.51
AX-94279155	Gm01	2601764	0.334 ± 0.017	0.169	0.111	0.519	0.728	0.038	0.887	0.237	0.541
AX-93665751	Gm01	2603260	0.092 ± 0.004	0.739	0.157	0.007	0.304	0.026	1.17	0.148	0.315
AX-93961920	Gm01	2608055	0.102 ± 0.004	0.589	0.247	0.068	0.055	0.165	1.352	0.174	0.045
AX-93665755	Gm01	2609640	0.092 ± 0.004	0.739	0.157	0.007	0.304	0.026	1.17	0.148	0.315
AX-93912582	Gm01	2610178	0.092 ± 0.004	0.739	0.157	0.007	0.304	0.026	1.17	0.148	0.315
AX-93961921	Gm01	2611310	0.092 ± 0.004	0.739	0.157	0.007	0.304	0.026	1.17	0.148	0.315
AX-93616363	Gm01	2611571	0.092 ± 0.004	0.739	0.157	0.007	0.304	0.026	1.17	0.148	0.315
AX-93665757	Gm01	2612938	0.09 ± 0.005	0.758	0.112	0.015	0.355	0	1.099	0.161	0.315
AX-94273132	Gm01	2614460	0.092 ± 0.004	0.739	0.157	0.007	0.304	0.026	1.17	0.148	0.315
AX-93616365	Gm01	2615877	0.09 ± 0.005	0.758	0.112	0.015	0.355	0	1.099	0.161	0.315
AX-93961923	Gm01	2617059	0.108 ± 0.005	0.115	0.304	0.184	0.231	0.514	0.968	0.012	0.298
AX-93616366	Gm01	2617317	0.108 ± 0.005	0.115	0.304	0.184	0.231	0.514	0.968	0.012	0.298
AX-93961930	Gm01	2632226	0.124 ± 0.006	0.08	0.801	0.404	0.094	0.143	1.039	0.088	0.441
AX-93961931	Gm01	2634760	0.124 ± 0.006	0.08	0.801	0.404	0.094	0.143	1.039	0.088	0.441
AX-94279149	Gm01	2635762	0.108 ± 0.005	0.115	0.304	0.184	0.231	0.514	0.968	0.012	0.298
AX-93665766	Gm01	2637335	0.124 ± 0.006	0.08	0.801	0.404	0.094	0.143	1.039	0.088	0.441
AX-93665790	Gm01	2703721	0.116 ± 0.005	0.19	0.165	0.541	0.381	0.64	1.031	0.876	0.255
AX-93961957	Gm01	2703994	0.112 ± 0.006	0.237	0.156	0.503	0.153	0.655	1.039	0.862	0.205
AX-93616383	Gm01	2705392	0.303 ± 0.018	0.163	0.388	1.093	0.531	0.915	0.956	0.566	0.207
AX-93665793	Gm01	2706181	0.304 ± 0.017	0.163	0.317	1.093	0.548	0.915	0.972	0.566	0.139
AX-93665795	Gm01	2710883	0.306 ± 0.018	0.192	0.36	1.221	0.573	0.986	1.046	0.616	0.208
AX-93665797	Gm01	2714644	0.303 ± 0.018	0.163	0.388	1.093	0.531	0.915	0.956	0.566	0.207
AX-93665798	Gm01	2715745	0.308 ± 0.018	0.184	0.433	0.844	0.505	1.301	1.044	0.54	0.15
AX-93961964	Gm01	2722787	0.194 ± 0.013	0.088	0.949	0.329	1.529	0.378	0.259	0.041	0.027
AX-93961966	Gm01	2726111	0.332 ± 0.017	0.09	0.392	1.022	0.813	1.066	0.726	0.625	0.319
AX-93961967	Gm01	2726598	0.305 ± 0.017	0.134	0.433	0.821	0.684	1.339	0.978	0.585	0.227
AX-93961968	Gm01	2728761	0.276 ± 0.015	0.101	0.861	0.474	0.871	0.905	1.099	0.264	0.274
AX-93665805	Gm01	2734817	0.332 ± 0.017	0.09	0.392	1.022	0.813	1.066	0.726	0.625	0.319
AX-93961972	Gm01	2739693	0.333 ± 0.016	0.194	0.548	0.973	0.848	1.14	0.701	0.628	0.271
AX-93665808	Gm01	2741709	0.072 ± 0.004	0.305	0.889	0.132	0.537	1.393	0.744	0.419	0.511
AX-93961975	Gm01	2747175	0.063 ± 0.003	0.169	1.652	0.967	0.088	0.131	0.037	0.808	0.104
AX-93665811	Gm01	2748773	0.233 ± 0.016	0.372	0.047	0.719	1.5	0.432	0.456	0.29	0.039
AX-93665814	Gm01	2759969	0.167 ± 0.006	0.037	0.796	0.349	0.7	0.344	0.188	0.362	0.9
AX-93665816	Gm01	2770963	0.06 ± 0.007	1.014	0.245	0.001	0.675	0.797	0.087	0.208	0.506
AX-93961982	Gm01	2773259	0.172 ± 0.007	0.119	0.666	0.225	0.524	0.414	0.224	0.324	0.9
AX-93961983	Gm01	2773646	0.17 ± 0.009	0.046	0.839	0.281	0.564	0.443	0.093	0.369	0.38
AX-93665819	Gm01	2775956	0.074 ± 0.004	0.164	1.84	0.638	0.268	0.668	0.147	0.612	0.368
AX-93665820	Gm01	2776983	0.072 ± 0.003	0.24	2.026	0.671	0.44	0.692	0.128	0.558	0.453
AX-93961984	Gm01	2777779	0.071 ± 0.003	0.186	1.901	0.738	0.332	0.556	0.123	0.546	0.43
AX-93616403	Gm01	2778279	0.053 ± 0.003	0.275	0.656	1.169	0.042	0.17	0.457	0.719	0.184
AX-93665826	Gm01	2789489	0.102 ± 0.004	0.322	0.919	0.338	1.247	0.987	0.024	0.161	0.705
AX-93912625	Gm01	2790162	0.102 ± 0.004	0.322	0.919	0.338	1.247	0.987	0.024	0.161	0.705
AX-93616409	Gm01	2791752	0.074 ± 0.004	0.291	1.083	0.161	1.968	0.844	0.142	0.131	0.632
AX-93665828	Gm01	2793607	0.102 ± 0.004	0.322	0.919	0.338	1.247	0.987	0.024	0.161	0.705
AX-93616411	Gm01	2796266	0.074 ± 0.004	0.291	1.083	0.161	1.968	0.844	0.142	0.131	0.632
AX-93665834	Gm01	2811333	0.172 ± 0.007	0.119	0.666	0.225	0.524	0.414	0.224	0.324	0.9
AX-93616415	Gm01	2812412	0.047 ± 0.004	0.36	3.382	0.47	0.557	0.463	0.104	0.666	0.321
AX-93665838	Gm01	2820059	0.105 ± 0.006	0.007	0.201	0.184	0.266	1.664	0.517	0.044	0.474
AX-93961999	Gm01	2821766	0.103 ± 0.006	0.019	0.176	0.168	0.206	1.304	0.391	0.018	0.557
AX-93665840	Gm01	2823539	0.126 ± 0.007	0.234	0.102	0.197	0.364	1.809	0.255	0.34	0.579
AX-93616417	Gm01	2825569	0.101 ± 0.006	0.002	0.224	0.202	0.293	1.444	0.445	0.005	0.604
AX-93665842	Gm01	2826691	0.101 ± 0.006	0.002	0.224	0.202	0.293	1.444	0.445	0.005	0.604
AX-93616419	Gm01	2829751	0.155 ± 0.006	0.104	0.139	0.425	0.196	1.229	0.064	0.309	0.687
AX-93962004	Gm01	2832456	0.053 ± 0.003	0.275	0.656	1.169	0.042	0.17	0.457	0.719	0.184
AX-93665847	Gm01	2837139	0.068 ± 0.006	0.607	0.008	0.009	0.327	2.967	0.439	0.157	0.33
AX-93962007	Gm01	2838976	0.096 ± 0.006	0.409	0.012	0.153	0.43	1.871	0.14	0.185	0.424
AX-93665850	Gm01	2841964	0.068 ± 0.006	0.607	0.008	0.009	0.327	2.967	0.439	0.157	0.33
AX-93665852	Gm01	2845096	0.081 ± 0.003	0.003	2.217	0.415	0.59	1.177	0.192	0.294	0.433
AX-93962013	Gm01	2848645	0.081 ± 0.003	0.003	2.217	0.415	0.59	1.177	0.192	0.294	0.433
AX-93962018	Gm01	2856626	0.102 ± 0.006	0.116	1.444	0.654	0.699	0.436	0.011	0.767	0.316
AX-93962021	Gm01	2861836	0.057 ± 0.008	0.033	0.596	0.804	0.592	0.375	0.022	1.002	0.003
AX-93665863	Gm01	2864774	0.097 ± 0.009	0.084	1.775	0.43	0.671	0.459	0.017	0.741	0.4
AX-93665867	Gm01	2874208	0.062 ± 0.008	0.146	1.581	0.802	0.813	0.059	0.231	1.196	0.171
AX-93665869	Gm01	2878169	0.087 ± 0.008	0.105	1.482	0.813	0.414	0.058	0.044	1.027	0.393
AX-93665876	Gm01	2900147	0.246 ± 0.016	0.013	0.391	0.493	1.121	0.443	0.29	0.179	0.198
AX-93962034	Gm01	2902082	0.062 ± 0.005	0.209	0.556	0.152	0.008	0.116	0.112	0.392	0.557
AX-93665878	Gm01	2904021	0.248 ± 0.016	0.084	0.304	0.528	1.016	0.398	0.257	0.212	0.18
AX-93962036	Gm01	2904948	0.223 ± 0.013	0.178	0.216	0.356	1.345	0.147	0.155	0.012	0.245
AX-93962037	Gm01	2906318	0.203 ± 0.013	0.174	0.675	0.499	1.132	0.206	0.126	0.173	0.026
AX-93665883	Gm01	2911287	0.249 ± 0.015	0.095	0.314	0.59	1.08	0.28	0.388	0.354	0.215
AX-93665884	Gm01	2915527	0.058 ± 0.005	0.12	0.643	0.214	0.055	0.224	0.23	0.5	0.378
AX-93665885	Gm01	2916118	0.242 ± 0.015	0.038	0.391	0.6	1.121	0.315	0.29	0.307	0.198
AX-93665887	Gm01	2918705	0.246 ± 0.015	0.063	0.407	0.695	1.143	0.369	0.311	0.326	0.19
AX-93962042	Gm01	2921374	0.242 ± 0.015	0.038	0.391	0.6	1.121	0.315	0.29	0.307	0.198
AX-93962043	Gm01	2922432	0.242 ± 0.015	0.038	0.391	0.6	1.121	0.315	0.29	0.307	0.198
AX-93962044	Gm01	2926546	0.206 ± 0.014	0.024	1.467	0.693	1.137	1.099	0.309	0.315	0.039
AX-93665892	Gm01	2928350	0.206 ± 0.014	0.024	1.467	0.693	1.137	1.099	0.309	0.315	0.039
AX-93962047	Gm01	2931096	0.22 ± 0.015	0.032	0.568	0.554	0.927	0.485	0.488	0.319	0.068
AX-93962048	Gm01	2931782	0.22 ± 0.015	0.032	0.568	0.554	0.927	0.485	0.488	0.319	0.068
AX-93665895	Gm01	2933400	0.22 ± 0.015	0.043	0.568	0.407	0.927	0.485	0.488	0.336	0.068
AX-93665896	Gm01	2934941	0.22 ± 0.015	0.032	0.568	0.554	0.927	0.485	0.488	0.319	0.068
AX-93665897	Gm01	2945397	0.236 ± 0.015	0.17	0.167	0.612	1.161	0.2	0.398	0.44	0.118
AX-93962053	Gm01	2959839	0.236 ± 0.015	0.099	0.312	0.597	0.938	0.193	0.371	0.463	0.112
AX-93665911	Gm01	3008280	0.077 ± 0.008	0.683	0.146	0.173	0.477	0.678	0.298	0.007	0.906
AX-93665914	Gm01	3016789	0.09 ± 0.007	0.954	0.028	0.159	0.231	0.245	0.407	0.333	0.675
AX-93665918	Gm01	3027786	0.157 ± 0.009	0.321	0.652	0.646	0.701	1	0.584	0.366	0.669
AX-93616461	Gm01	3031424	0.193 ± 0.013	0.362	0.654	1.53	0.56	0.355	1.245	0.02	0.926
AX-93962077	Gm01	3031591	0.237 ± 0.016	0.21	0.545	2	0.464	0.555	1.097	0.242	1.025
AX-93912679	Gm01	3033126	0.193 ± 0.013	0.362	0.654	1.53	0.56	0.355	1.245	0.02	0.926
AX-93665921	Gm01	3033444	0.193 ± 0.013	0.362	0.654	1.53	0.56	0.355	1.245	0.02	0.926
AX-93962079	Gm01	3034406	0.232 ± 0.017	0.223	0.542	1.962	0.425	0.536	1.247	0.272	1.25
AX-93665923	Gm01	3035707	0.234 ± 0.016	0.34	0.502	1.928	0.256	0.575	1.02	0.295	0.931
AX-94265795	Gm01	3036814	0.192 ± 0.013	0.358	0.595	1.483	0.532	0.374	1.218	0.014	0.912
AX-93616465	Gm01	3038334	0.173 ± 0.011	0.433	0.261	0.804	0.339	0.18	0.898	0.115	1.49
AX-93962081	Gm01	3040047	0.149 ± 0.014	0.137	0.207	2.193	0.999	0.426	1.38	0.65	0.358
AX-93616469	Gm01	3051719	0.165 ± 0.009	0.598	0.277	0.626	0.255	0.313	0.86	0.276	1.604
AX-93665934	Gm01	3061409	0.051 ± 0.004	0.499	0.924	0.486	0.881	0.326	0.613	0.704	0.123
AX-93962091	Gm01	3064017	0.052 ± 0.005	0.499	1.04	0.486	1.127	0.326	0.595	0.704	0.161
AX-93962092	Gm01	3065195	0.053 ± 0.004	0.486	0.903	0.333	1.189	0.319	0.637	0.704	0.161
AX-93665940	Gm01	3071686	0.213 ± 0.01	0.118	0.762	0.236	0.406	0.174	1.551	0.016	0.352
AX-94279190	Gm01	3080035	0.265 ± 0.017	0.016	0.695	1.782	0.522	0.421	0.781	0.442	1.375
AX-93665947	Gm01	3096759	0.044 ± 0.003	0.791	1.159	0.356	1.013	0.873	0.554	0.392	0.242
AX-93665951	Gm01	3108746	0.065 ± 0.004	0.641	0.623	0.3	0.46	0.268	0.158	0.3	0.452
AX-93962109	Gm01	3109436	0.065 ± 0.004	0.641	0.623	0.3	0.46	0.268	0.158	0.3	0.452
AX-93665952	Gm01	3115584	0.065 ± 0.004	0.641	0.623	0.3	0.46	0.268	0.158	0.3	0.452
AX-93962114	Gm01	3124838	0.374 ± 0.005	0.318	0.112	0.425	0.756	0.031	0.756	0.062	0.518
AX-93665961	Gm01	3134270	0.09 ± 0.006	0.04	0.029	1.351	0.561	0.138	0.068	0.922	0.523
AX-93665962	Gm01	3135440	0.097 ± 0.006	0.037	0.071	1.3	0.752	0.244	0.003	0.961	0.264
AX-94279189	Gm01	3137444	0.326 ± 0.012	0.092	0.968	0.234	1.349	0.115	0.336	0.697	0.498
AX-93665964	Gm01	3144488	0.074 ± 0.003	0.443	0.142	0.997	0.734	0.225	0.138	0.352	0.622
AX-93665965	Gm01	3147713	0.222 ± 0.013	0.021	0.81	0.058	0.593	0.365	0.524	0.066	0.017
AX-94279187	Gm01	3160446	0.292 ± 0.012	0.434	0.469	0.278	0.996	0.245	0.555	0.292	0.09
AX-93616491	Gm01	3162076	0.222 ± 0.012	0.176	0.496	0.126	0.473	0.494	0.765	0.171	0.082
AX-93665966	Gm01	3162357	0.058 ± 0.005	0.725	0.459	1.118	0.12	0.129	0.099	0.154	0.06
AX-93665969	Gm01	3168379	0.219 ± 0.012	0.201	0.592	0.144	0.536	0.618	0.775	0.161	0.121
AX-93962128	Gm01	3169330	0.234 ± 0.011	0.453	0.757	0.123	0.453	0.055	0.376	0.064	0.017
AX-93665971	Gm01	3171990	0.226 ± 0.012	0.259	0.467	0.018	0.639	0.572	0.855	0.45	0.073
AX-93616493	Gm01	3176824	0.154 ± 0.011	0.089	0.307	0.238	0.526	0.043	0.525	0.046	0.143
AX-93912707	Gm01	3178447	0.212 ± 0.011	0.164	1.027	0.232	0.181	0.284	0.382	0.017	0.046
AX-93665974	Gm01	3181673	0.242 ± 0.013	0.152	0.707	0.004	0.339	0.454	0.583	0.358	0.011
AX-93962134	Gm01	3183721	0.242 ± 0.013	0.152	0.707	0.004	0.339	0.454	0.583	0.358	0.011
AX-93962137	Gm01	3189343	0.436 ± 0.011	0.098	0.474	0.934	0.606	0.202	0.834	0.166	0.247
AX-93665980	Gm01	3192560	0.071 ± 0.009	1.284	0.329	1.118	0.041	0.117	0.135	1.026	0.021
AX-93962142	Gm01	3197426	0.106 ± 0.012	1.218	0.55	0.86	0.022	0.733	0.092	0.864	0.095
AX-93962153	Gm01	3218628	0.053 ± 0.005	0.066	0.009	0.102	0.084	2.283	0.078	0.123	0.204
AX-93962155	Gm01	3223009	0.301 ± 0.018	0.885	2.37	0.548	0.095	0.377	0.775	0.207	0.046
AX-93962156	Gm01	3223137	0.295 ± 0.018	0.947	2.35	0.744	0.126	0.37	0.732	0.149	0.135
AX-93962163	Gm01	3244520	0.304 ± 0.016	0.529	2.049	0.579	0.126	0.817	1.001	0.216	0.128
AX-93962170	Gm01	3270943	0.304 ± 0.016	0.529	2.049	0.579	0.126	0.817	1.001	0.216	0.128
AX-93666017	Gm01	3276035	0.056 ± 0.007	0.591	0.014	0.859	0.98	0.676	0.022	1.185	0.373
AX-93616514	Gm01	3281308	0.065 ± 0.005	0.216	0.555	0.662	0.016	0.314	0.43	1.191	0.279
AX-93666021	Gm01	3282634	0.304 ± 0.016	0.529	2.049	0.579	0.126	0.817	1.001	0.216	0.128
AX-94273807	Gm01	3290574	0.237 ± 0.015	0.436	0.427	0.194	0.558	0.04	0.087	0.71	0.143
AX-93912731	Gm01	3294221	0.237 ± 0.015	0.436	0.427	0.194	0.558	0.04	0.087	0.71	0.143
AX-93912733	Gm01	3296361	0.237 ± 0.015	0.436	0.427	0.194	0.558	0.04	0.087	0.71	0.143
AX-93666026	Gm01	3299216	0.209 ± 0.015	0.808	0.804	0.01	0.283	0.119	0.165	0.335	0.057
AX-94279198	Gm01	3300420	0.237 ± 0.015	0.436	0.427	0.194	0.558	0.04	0.087	0.71	0.143
AX-93912736	Gm01	3312803	0.208 ± 0.016	1.018	0.744	0.066	0.209	0.022	0.135	0.31	0.114
AX-93912737	Gm01	3313958	0.24 ± 0.015	0.595	0.376	0.222	0.439	0.13	0.051	0.71	0.184
AX-93666030	Gm01	3315965	0.208 ± 0.016	1.018	0.744	0.066	0.209	0.022	0.135	0.31	0.114
AX-93912741	Gm01	3320292	0.24 ± 0.015	0.595	0.376	0.222	0.439	0.13	0.051	0.71	0.184
AX-93912742	Gm01	3323142	0.229 ± 0.018	0.793	0.504	0.197	0.294	0.193	0.019	0.675	0.074
AX-93962188	Gm01	3323693	0.24 ± 0.015	0.814	0.441	0.107	0.426	0.143	0.053	0.718	0.053
AX-93962189	Gm01	3324243	0.229 ± 0.018	0.793	0.504	0.197	0.294	0.193	0.019	0.675	0.074
AX-93962191	Gm01	3332098	0.319 ± 0.019	0.426	0.81	0.454	0.151	0.844	0.375	0.349	0.353
AX-93962192	Gm01	3333666	0.208 ± 0.018	0.8	0.86	0.369	0.431	0.273	0.194	0.599	0.023
AX-93666039	Gm01	3335373	0.321 ± 0.019	0.429	0.786	0.463	0.146	0.905	0.415	0.283	0.325
AX-93912595	Gm01	3336772	0.31 ± 0.022	0.582	0.944	0.433	0.05	1.019	0.476	0.257	0.205
AX-93666041	Gm01	3340047	0.314 ± 0.023	0.634	1.032	0.505	0.034	1.024	0.52	0.247	0.205
AX-93962198	Gm01	3342224	0.376 ± 0.019	0.266	1.281	0.165	0.215	0.697	0.978	0.041	0.225
AX-93616529	Gm01	3342559	0.31 ± 0.022	0.582	0.944	0.433	0.05	1.019	0.476	0.257	0.205
AX-94279207	Gm01	3345138	0.289 ± 0.022	0.575	1.358	0.627	0.126	1.174	0.859	0.196	0.098
AX-93962199	Gm01	3348649	0.124 ± 0.017	0.359	0.312	0.648	0.069	0.862	0.372	0.012	0.346
AX-93666045	Gm01	3350071	0.122 ± 0.016	0.289	0.226	0.788	0.017	0.833	0.331	0.019	0.346
AX-93666047	Gm01	3353470	0.124 ± 0.017	0.359	0.312	0.648	0.069	0.862	0.372	0.012	0.346
AX-93962203	Gm01	3353885	0.124 ± 0.017	0.359	0.312	0.648	0.069	0.862	0.372	0.012	0.346
AX-93666049	Gm01	3355689	0.099 ± 0.014	0.218	0.948	1.075	0.077	1.258	1.085	0.088	0.238
AX-93666050	Gm01	3356306	0.124 ± 0.017	0.359	0.312	0.648	0.069	0.862	0.372	0.012	0.346
AX-93962207	Gm01	3359607	0.124 ± 0.015	0.236	0.107	1.046	0.087	0.975	0.195	0.005	0.418
AX-93962208	Gm01	3362211	0.109 ± 0.013	0.142	0.293	1.088	0.116	1.14	0.287	0.032	0.143
AX-93912756	Gm01	3375794	0.303 ± 0.02	0.419	0.995	0.585	0.204	0.779	0.602	0.084	0.334
AX-93962212	Gm01	3376532	0.298 ± 0.021	0.535	0.98	0.583	0.238	0.771	0.644	0.09	0.292
AX-93962213	Gm01	3377935	0.303 ± 0.02	0.419	0.995	0.585	0.204	0.779	0.602	0.084	0.334
AX-93962214	Gm01	3380107	0.303 ± 0.02	0.419	0.995	0.585	0.204	0.779	0.602	0.084	0.334
AX-93962215	Gm01	3381473	0.306 ± 0.02	0.417	0.956	0.57	0.161	0.804	0.675	0.085	0.235
AX-93912757	Gm01	3382442	0.303 ± 0.02	0.419	0.995	0.585	0.204	0.779	0.602	0.084	0.334
AX-93962216	Gm01	3382963	0.303 ± 0.02	0.419	0.995	0.585	0.204	0.779	0.602	0.084	0.334
AX-93962217	Gm01	3385722	0.297 ± 0.02	0.594	0.868	0.626	0.231	0.736	0.55	0.049	0.352
AX-93912758	Gm01	3385808	0.298 ± 0.022	0.49	1.149	0.487	0.182	0.799	0.602	0.057	0.384
AX-93666062	Gm01	3386799	0.305 ± 0.02	0.434	0.985	0.57	0.192	0.8	0.674	0.084	0.262
AX-94279204	Gm01	3387651	0.303 ± 0.02	0.419	0.995	0.585	0.204	0.779	0.602	0.084	0.334
AX-93666063	Gm01	3390143	0.313 ± 0.023	0.635	0.948	0.418	0.154	0.797	0.313	0.195	0.324
AX-93962221	Gm01	3393169	0.192 ± 0.011	0.309	0.558	0.053	0.342	0.121	0.086	0.297	0.167
AX-93666066	Gm01	3396787	0.118 ± 0.014	0.334	0.521	1.671	0.016	1.035	0.246	0.189	0.103
AX-93666067	Gm01	3398131	0.118 ± 0.014	0.334	0.521	1.671	0.016	1.035	0.246	0.189	0.103
AX-93962225	Gm01	3399426	0.31 ± 0.021	0.579	1.109	0.946	0.158	0.783	0.266	0.442	0.173
AX-93666069	Gm01	3400727	0.309 ± 0.021	0.573	1.07	1.027	0.18	0.795	0.244	0.443	0.203
AX-93912761	Gm01	3404910	0.193 ± 0.011	0.255	0.834	0.075	0.233	0.079	0.129	0.292	0.055
AX-93666071	Gm01	3405220	0.309 ± 0.021	0.573	1.07	1.027	0.18	0.795	0.244	0.443	0.203
AX-93666073	Gm01	3409509	0.219 ± 0.01	0.495	0.354	0	0.064	0.005	0.154	0.247	0.203
AX-93616548	Gm01	3411050	0.374 ± 0.009	0.415	1.041	1.604	0.577	0.753	0.236	0.232	0.458
AX-93962231	Gm01	3411513	0.191 ± 0.011	0.309	0.63	0.053	0.241	0.121	0.083	0.297	0.142
AX-93912765	Gm01	3415315	0.204 ± 0.009	0.227	0.305	0.01	0.13	0.155	0.107	0.413	0.129
AX-93962233	Gm01	3416438	0.224 ± 0.009	0.344	0.23	0.066	0.002	0.073	0.049	0.366	0.216
AX-93962234	Gm01	3418090	0.198 ± 0.01	0.34	0.409	0.03	0.107	0.155	0.114	0.363	0.17
AX-93666079	Gm01	3419897	0.224 ± 0.009	0.344	0.23	0.066	0.002	0.073	0.049	0.366	0.216
AX-93666080	Gm01	3422098	0.22 ± 0.009	0.32	0.225	0.116	0.024	0.079	0.124	0.415	0.243
AX-93666081	Gm01	3423093	0.221 ± 0.01	0.346	0.162	0.035	0.022	0.061	0.017	0.41	0.196
AX-93666082	Gm01	3424353	0.224 ± 0.009	0.344	0.23	0.066	0.002	0.073	0.049	0.366	0.216
AX-94273812	Gm01	3427220	0.23 ± 0.01	0.476	0.337	0.14	0.054	0.063	0.081	0.406	0.131
AX-93666083	Gm01	3428736	0.218 ± 0.011	0.42	0.32	0.135	0.02	0.082	0.054	0.32	0.262
AX-93962242	Gm01	3435834	0.325 ± 0.022	0.751	0.811	0.672	0.085	0.676	0.266	0.421	0.412
AX-93666097	Gm01	3453280	0.231 ± 0.01	0.802	0.379	0.162	0.066	0.193	0.086	0.945	0.047
AX-93912777	Gm01	3458900	0.236 ± 0.011	0.624	0.269	0.3	0.001	0.172	0.051	0.987	0.089
AX-93962259	Gm01	3460375	0.227 ± 0.011	0.95	0.337	0.054	0.096	0.132	0.05	0.931	0.126
AX-93666103	Gm01	3463653	0.225 ± 0.009	1.14	0.319	0.167	0.111	0.196	0.047	1.056	0.058
AX-93666087	Gm01	3491672	0.242 ± 0.015	1.411	0.429	0.266	0.096	0.247	0.082	1.026	0.059
AX-93616573	Gm01	3501689	0.241 ± 0.015	1.291	0.324	0.359	0.106	0.126	0.124	0.978	0.103
AX-93962264	Gm01	3504678	0.235 ± 0.016	1.749	0.349	0.289	0.102	0.202	0.11	0.953	0.066
AX-93616575	Gm01	3506015	0.243 ± 0.015	1.728	0.372	0.275	0.122	0.198	0.032	1.152	0.076
AX-93616576	Gm01	3509020	0.487 ± 0.01	1.022	0.12	0.632	0.05	0.281	0.626	0.081	0.275
AX-93962268	Gm01	3515988	0.235 ± 0.014	1.169	0.381	0.191	0.02	0.293	0.096	0.815	0.127
AX-93962270	Gm01	3519064	0.083 ± 0.011	0.427	0.124	0.886	0.072	0.534	0.167	0.958	0.285
AX-93962272	Gm01	3524109	0.083 ± 0.011	0.427	0.124	0.886	0.072	0.534	0.167	0.958	0.285
AX-93962273	Gm01	3526772	0.083 ± 0.011	0.427	0.124	0.886	0.072	0.534	0.167	0.958	0.285
AX-93666116	Gm01	3527172	0.074 ± 0.012	0.914	0.013	0.646	0.077	0.708	0.188	0.932	0.114
AX-93666117	Gm01	3530985	0.198 ± 0.017	0.169	0.173	1.62	0.332	0.807	0.716	0.323	0.309
AX-93666125	Gm01	3545497	0.107 ± 0.006	0.088	0.798	0.375	0.111	0.147	0.152	0.37	0.028
AX-93666126	Gm01	3546836	0.071 ± 0.004	0.362	0.624	0.119	0.044	0.346	0.034	0.008	0.07
AX-94273818	Gm01	3548683	0.182 ± 0.016	0.236	0.169	1.651	0.069	0.211	1.196	0.535	0.004
AX-93960690	Gm01	3548832	0.071 ± 0.004	0.362	0.624	0.119	0.044	0.346	0.034	0.008	0.07
AX-93664401	Gm01	3549037	0.071 ± 0.004	0.362	0.624	0.119	0.044	0.346	0.034	0.008	0.07
AX-93962288	Gm01	3553470	0.172 ± 0.016	0.496	0.058	1.392	0.07	0.29	1.222	0.503	0.095
AX-93666128	Gm01	3554820	0.085 ± 0.014	0.171	0.35	1.702	0.027	0.031	1.708	0.273	0.105
AX-93666133	Gm01	3563622	0.075 ± 0.014	0.516	0.665	1.44	0.03	0.116	1.867	0.241	0.03
AX-93666134	Gm01	3563812	0.078 ± 0.014	0.45	0.862	1.176	0.099	0.238	1.656	0.244	0.036
AX-93962295	Gm01	3565445	0.085 ± 0.014	0.171	0.35	1.702	0.027	0.031	1.708	0.273	0.105
AX-93962301	Gm01	3576614	0.074 ± 0.002	0.198	0.303	0.199	0.218	0.59	0.499	0.037	0.172
AX-93666143	Gm01	3578462	0.075 ± 0.014	0.516	0.665	1.44	0.03	0.116	1.867	0.241	0.03
AX-93912813	Gm01	3579099	0.176 ± 0.016	0.255	0.078	1.698	0.153	0.155	2.001	0.463	0.043
AX-93962304	Gm01	3581714	0.111 ± 0.015	0.022	0.24	2.416	0.133	0.681	1.707	0.71	0.065
AX-93912817	Gm01	3582745	0.176 ± 0.015	0.255	0.036	1.698	0.243	0.155	1.979	0.463	0.021
AX-93616605	Gm01	3585591	0.176 ± 0.015	0.255	0.036	1.698	0.243	0.155	1.979	0.463	0.021
AX-93666147	Gm01	3587040	0.177 ± 0.015	0.279	0.036	1.755	0.243	0.132	1.979	0.463	0.021
AX-93962307	Gm01	3589036	0.176 ± 0.015	0.255	0.036	1.698	0.243	0.155	1.979	0.463	0.021
AX-93912821	Gm01	3589812	0.176 ± 0.015	0.255	0.036	1.698	0.243	0.155	1.979	0.463	0.021
AX-93962308	Gm01	3590714	0.104 ± 0.016	0.163	0.392	1.885	0.105	0.717	1.812	0.642	0.119
AX-93962309	Gm01	3590881	0.106 ± 0.016	0.18	0.425	1.968	0.145	0.718	1.782	0.583	0.093
AX-93616611	Gm01	3593529	0.176 ± 0.015	0.228	0.036	1.751	0.243	0.098	1.979	0.522	0.021
AX-93666152	Gm01	3594204	0.176 ± 0.015	0.255	0.036	1.698	0.243	0.155	1.979	0.463	0.021
AX-93912825	Gm01	3595146	0.111 ± 0.015	0.022	0.24	2.416	0.133	0.681	1.707	0.71	0.065
AX-93962312	Gm01	3596011	0.175 ± 0.015	0.354	0.035	1.635	0.243	0.155	1.992	0.439	0.111
AX-93912826	Gm01	3597388	0.176 ± 0.015	0.255	0.036	1.698	0.243	0.155	1.979	0.463	0.021
AX-93962313	Gm01	3598583	0.176 ± 0.015	0.255	0.036	1.698	0.243	0.155	1.979	0.463	0.021
AX-93962314	Gm01	3600387	0.089 ± 0.005	0.901	0.05	0.491	0.279	0.085	0.612	0.021	0.215
AX-93666156	Gm01	3601592	0.111 ± 0.01	0.669	0.076	0.471	0.609	0.096	0.819	0.261	0.019
AX-93616618	Gm01	3605511	0.113 ± 0.01	0.607	0.059	0.55	0.489	0.096	0.741	0.296	0.073
AX-93666159	Gm01	3607037	0.113 ± 0.01	0.607	0.059	0.55	0.489	0.096	0.741	0.296	0.073
AX-94279221	Gm01	3608479	0.119 ± 0.009	0.373	0.017	0.892	0.519	0.091	0.718	0.348	0.115
AX-93962321	Gm01	3617792	0.058 ± 0.01	0.062	0.103	1.158	0.362	0.861	0.379	0.751	0.084
AX-93912837	Gm01	3621743	0.056 ± 0.01	0.056	0.069	1.343	0.425	0.895	0.328	0.76	0.033
AX-93666168	Gm01	3628446	0.079 ± 0.004	0.771	0.115	0.012	0.543	0.079	0.693	0.157	0.177
AX-93912840	Gm01	3629512	0.075 ± 0.003	0.779	0.219	0.086	0.72	0.436	0.675	0.125	0.177
AX-93666170	Gm01	3630879	0.123 ± 0.01	0.357	0.012	0.68	0.463	0.23	0.699	0.409	0.01
AX-93912841	Gm01	3632583	0.121 ± 0.01	0.441	0.096	0.571	0.463	0.149	0.718	0.378	0.115
AX-93666171	Gm01	3632824	0.085 ± 0.004	1.177	0.026	0.187	0.407	0.327	0.594	0.012	0.215
AX-93666173	Gm01	3639259	0.124 ± 0.01	0.4	0.16	0.62	0.408	0.245	0.713	0.372	0.042
AX-93962332	Gm01	3640491	0.121 ± 0.01	0.441	0.096	0.571	0.463	0.149	0.718	0.378	0.115
AX-93666176	Gm01	3646370	0.121 ± 0.011	0.045	0.085	1.819	0.359	0.404	2.193	0.829	0.12
AX-93616633	Gm01	3649944	0.178 ± 0.016	0.306	0.03	1.303	0.209	0.212	1.979	0.492	0.021
AX-93666180	Gm01	3654928	0.115 ± 0.011	0.552	0.018	0.432	0.433	0.164	0.741	0.324	0.073
AX-93666182	Gm01	3660962	0.113 ± 0.01	0.607	0.059	0.55	0.489	0.096	0.741	0.296	0.073
AX-93962345	Gm01	3680427	0.11 ± 0.009	0.751	0.1	0.666	0.543	0.165	0.741	0.317	0.275
AX-93962347	Gm01	3683316	0.11 ± 0.009	0.751	0.1	0.666	0.543	0.165	0.741	0.317	0.275
AX-93616640	Gm01	3685509	0.121 ± 0.009	0.458	0.112	0.757	0.455	0.116	0.64	0.225	0.115
AX-93962349	Gm01	3686565	0.111 ± 0.009	0.755	0.124	0.723	0.484	0.133	0.861	0.36	0.272
AX-93616642	Gm01	3687367	0.11 ± 0.009	0.751	0.1	0.666	0.543	0.165	0.741	0.317	0.275
AX-93666191	Gm01	3687984	0.11 ± 0.009	0.751	0.1	0.666	0.543	0.165	0.741	0.317	0.275
AX-93666192	Gm01	3689596	0.11 ± 0.009	1.179	0.038	0.498	0.458	0.165	0.778	0.239	0.412
AX-93666193	Gm01	3691367	0.11 ± 0.009	0.751	0.1	0.666	0.543	0.165	0.741	0.317	0.275
AX-94279227	Gm01	3694704	0.05 ± 0.01	0.917	0.731	1.864	0.389	0.485	0.25	1.113	0.308
AX-93666194	Gm01	3694796	0.11 ± 0.009	0.751	0.1	0.666	0.543	0.165	0.741	0.317	0.275
AX-93666195	Gm01	3696571	0.108 ± 0.009	0.691	0.028	0.632	0.543	0.173	0.796	0.364	0.229
AX-93962355	Gm01	3697488	0.11 ± 0.007	0.901	0.094	0.577	0.788	0.18	0.539	0.225	0.346
AX-93962360	Gm01	3713458	0.065 ± 0.009	0.436	0.679	2.143	0.287	0.689	0.191	0.813	0.036
AX-93962361	Gm01	3713870	0.064 ± 0.01	0.436	0.811	2.143	0.144	0.689	0.187	0.813	0.073
AX-93962362	Gm01	3717047	0.121 ± 0.009	0.458	0.112	0.757	0.455	0.116	0.64	0.225	0.115
AX-93962364	Gm01	3726076	0.052 ± 0.01	0.916	0.727	1.876	0.419	0.576	0.32	1.033	0.334
AX-93962365	Gm01	3727173	0.05 ± 0.01	0.917	0.731	1.864	0.389	0.485	0.25	1.113	0.308
AX-93962367	Gm01	3731614	0.122 ± 0.01	0.366	0.023	0.514	0.532	0.019	0.703	0.238	0.141
AX-93616661	Gm01	3734020	0.121 ± 0.01	0.441	0.033	0.469	0.523	0.023	0.622	0.243	0.115
AX-93666208	Gm01	3740425	0.124 ± 0.01	0.412	0.031	0.624	0.403	0.184	0.64	0.251	0.115
AX-93666209	Gm01	3743636	0.121 ± 0.01	0.441	0.033	0.469	0.523	0.023	0.622	0.243	0.115
AX-93666210	Gm01	3744059	0.121 ± 0.01	0.441	0.033	0.469	0.523	0.023	0.622	0.243	0.115
AX-93666211	Gm01	3745728	0.121 ± 0.01	0.441	0.033	0.469	0.523	0.023	0.622	0.243	0.115
AX-93666212	Gm01	3752313	0.121 ± 0.01	0.441	0.033	0.469	0.523	0.023	0.622	0.243	0.115
AX-93666213	Gm01	3753990	0.123 ± 0.009	0.352	0.04	0.489	0.491	0.086	0.722	0.243	0.207
AX-93616670	Gm01	3754505	0.122 ± 0.01	0.587	0.103	0.379	0.522	0.013	0.516	0.278	0.139
AX-93666214	Gm01	3756528	0.208 ± 0.019	0.113	0.112	1.247	0.456	0.964	1.393	0.176	0.291
AX-93962381	Gm01	3768316	0.1 ± 0.006	0.344	0.511	0.045	1.105	0.203	0.029	0.007	0.241
AX-93962384	Gm01	3773106	0.099 ± 0.011	0.492	0.088	0.88	0.015	1.375	0.804	0.059	0.927
AX-93666223	Gm01	3779704	0.197 ± 0.019	0.254	0.133	1.151	0.518	1.066	1.518	0.237	0.172
AX-93666224	Gm01	3781169	0.207 ± 0.019	0.057	0.1	1.088	0.556	0.705	1.35	0.184	0.42
AX-93666226	Gm01	3785505	0.207 ± 0.019	0.189	0.195	1.195	0.456	0.964	1.402	0.16	0.176
AX-93666227	Gm01	3786737	0.21 ± 0.018	0.043	0.049	1.133	0.429	0.422	1.629	0.273	0.455
AX-93962389	Gm01	3787171	0.21 ± 0.019	0.045	0.039	1.288	0.456	0.964	1.37	0.191	0.42
AX-94279241	Gm01	3788872	0.196 ± 0.019	0.393	0.268	0.827	0.556	0.789	1.53	0.191	0.188
AX-93962390	Gm01	3790721	0.208 ± 0.019	0.113	0.112	1.247	0.456	0.964	1.393	0.176	0.291
AX-93616681	Gm01	3791530	0.208 ± 0.019	0.113	0.112	1.247	0.456	0.964	1.393	0.176	0.291
AX-93666229	Gm01	3793961	0.208 ± 0.019	0.113	0.112	1.247	0.456	0.964	1.393	0.176	0.291
AX-93912898	Gm01	3799569	0.059 ± 0.004	0.09	0.675	0.732	0.372	0.331	0.61	0.305	0.08
AX-93616687	Gm01	3801245	0.108 ± 0.01	0.679	0.123	0.477	0.74	0.097	0.676	0.35	0.275
AX-93912900	Gm01	3802899	0.059 ± 0.004	0.09	0.675	0.732	0.372	0.331	0.61	0.305	0.08
AX-93666230	Gm01	3803269	0.209 ± 0.02	0.153	0.105	1.231	0.328	1.041	1.353	0.195	0.333
AX-93912901	Gm01	3804490	0.208 ± 0.019	0.113	0.112	1.247	0.456	0.964	1.393	0.176	0.291
AX-93962395	Gm01	3805461	0.208 ± 0.019	0.113	0.112	1.247	0.456	0.964	1.393	0.176	0.291
AX-93962396	Gm01	3808934	0.208 ± 0.019	0.113	0.112	1.247	0.456	0.964	1.393	0.176	0.291
AX-93962397	Gm01	3809866	0.213 ± 0.019	0.024	0.018	1.47	0.41	0.951	1.102	0.217	0.458
AX-93666235	Gm01	3813789	0.124 ± 0.01	0.412	0.031	0.624	0.403	0.184	0.64	0.251	0.115
AX-93666236	Gm01	3814562	0.194 ± 0.019	0.272	0.209	0.959	0.628	0.789	1.499	0.23	0.172
AX-93666238	Gm01	3818946	0.213 ± 0.018	0.124	0.275	1.482	0.337	0.962	1.487	0.152	0.154
AX-93962403	Gm01	3821079	0.109 ± 0.01	0.729	0.052	0.385	0.62	0.061	0.723	0.339	0.275
AX-93666241	Gm01	3823944	0.111 ± 0.01	0.736	0.029	0.303	0.568	0.052	0.771	0.336	0.325
AX-93666242	Gm01	3825106	0.211 ± 0.018	0.168	0.228	1.405	0.352	0.964	1.494	0.176	0.182
AX-93962408	Gm01	3834172	0.055 ± 0.004	0.103	0.118	2.128	0.15	0.823	0.152	0.859	0.11
AX-93912911	Gm01	3836502	0.21 ± 0.021	0.156	0.012	1.384	0.034	1.393	1.557	0.098	0.095
AX-93666248	Gm01	3837777	0.187 ± 0.021	0.35	0.022	1.712	0.034	1.305	1.641	0.228	0.087
AX-93666251	Gm01	3841708	0.198 ± 0.021	0.188	0.008	1.803	0.008	1.183	1.499	0.166	0.015
AX-93962415	Gm01	3855600	0.159 ± 0.017	0.132	0.009	0.532	0.009	0.865	1.385	0.207	0.266
AX-93962417	Gm01	3857988	0.209 ± 0.017	0.027	0.053	1.148	0.396	1.165	1.941	0.038	0.061
AX-93616707	Gm01	3859993	0.189 ± 0.02	0.049	0.136	1.237	0.117	1.249	1.596	0.04	0.042
AX-93962418	Gm01	3860954	0.189 ± 0.02	0.049	0.136	1.237	0.117	1.249	1.596	0.04	0.042
AX-93962419	Gm01	3861322	0.191 ± 0.02	0.002	0.057	1.326	0.117	1.196	1.566	0.052	0.139
AX-93912918	Gm01	3861711	0.189 ± 0.02	0.049	0.136	1.237	0.117	1.249	1.596	0.04	0.042
AX-93666257	Gm01	3863446	0.189 ± 0.02	0.049	0.136	1.237	0.117	1.249	1.596	0.04	0.042
AX-93666259	Gm01	3866006	0.189 ± 0.02	0.154	0.18	1.055	0.073	1.258	1.579	0.043	0.095
AX-93616713	Gm01	3867848	0.141 ± 0.015	0.002	0.015	0.693	0.191	1.062	1.322	0.17	0.181
AX-93616715	Gm01	3869553	0.141 ± 0.015	0.031	0.051	0.761	0.169	1.034	1.322	0.213	0.152
AX-93912929	Gm01	3875155	0.139 ± 0.014	0.026	0.037	0.736	0.165	1.132	1.322	0.202	0.152
AX-93666264	Gm01	3877188	0.139 ± 0.014	0.026	0.037	0.736	0.165	1.132	1.322	0.202	0.152
AX-93666270	Gm01	3897037	0.191 ± 0.018	0.049	0.009	1.237	0.047	1.249	1.817	0.04	0.073
AX-93962436	Gm01	3899607	0.191 ± 0.018	0.049	0.009	1.237	0.047	1.249	1.817	0.04	0.073
AX-93962439	Gm01	3909386	0.131 ± 0.014	0.56	0.003	1.354	0.258	0.441	1.764	0.474	0.289
AX-93962440	Gm01	3913861	0.129 ± 0.015	0.431	0.163	1.311	0.208	0.441	1.669	0.452	0.242
AX-93962444	Gm01	3923111	0.109 ± 0.013	0.184	0.201	0.577	0.132	1.245	1.065	0.039	0.956
AX-93912949	Gm01	3926357	0.143 ± 0.017	0.347	0.104	1.025	0.002	1.328	0.982	0.16	0.813
AX-93666283	Gm01	3927281	0.141 ± 0.017	0.358	0.082	1.036	0.037	1.453	1.004	0.151	0.922
AX-93666294	Gm01	3955325	0.081 ± 0.009	1.397	0.656	0.436	0.162	0.217	0.788	0.117	0.834
AX-93666301	Gm01	3965182	0.137 ± 0.015	0.81	0.587	0.483	0.027	0.212	0.485	0.678	0.457
AX-93666308	Gm01	3981823	0.061 ± 0.007	1.246	0.949	0.744	0.036	0.107	0.738	0.158	1.284
AX-93666309	Gm01	3983044	0.119 ± 0.011	0.645	0.585	0.703	0.267	0.355	0.39	0.782	0.696
AX-93666310	Gm01	3984802	0.118 ± 0.01	0.605	0.585	0.731	0.267	0.275	0.39	0.878	0.696
AX-93666311	Gm01	3985983	0.058 ± 0.005	0.119	0.03	0.166	0.341	0.776	0.074	0.892	0.051
AX-93616755	Gm01	3986233	0.12 ± 0.012	0.544	0.585	0.745	0.267	0.364	0.39	0.766	0.696
AX-93962483	Gm01	4003249	0.091 ± 0.006	0.175	0.079	0.175	0.845	1.125	0.409	0.534	0.107
AX-93962484	Gm01	4004428	0.078 ± 0.006	0.086	0.152	0.014	0.825	1.388	0.75	0.619	0.33
AX-93666322	Gm01	4006499	0.078 ± 0.006	0.086	0.152	0.014	0.825	1.388	0.75	0.619	0.33
AX-93666323	Gm01	4007350	0.08 ± 0.006	0.076	0.055	0.004	0.821	1.412	0.691	0.676	0.292
AX-93666325	Gm01	4010797	0.377 ± 0.019	0.459	0.027	0.688	0.644	0.102	0.365	0.251	0.579
AX-93912979	Gm01	4012348	0.299 ± 0.017	0.411	0.121	0.729	0.151	0.449	0.939	0.785	1.051
AX-93962488	Gm01	4012937	0.078 ± 0.006	0.086	0.152	0.014	0.825	1.388	0.75	0.619	0.33
AX-93666326	Gm01	4013812	0.377 ± 0.019	0.459	0.027	0.688	0.644	0.102	0.365	0.251	0.579
AX-94279244	Gm01	4015639	0.11 ± 0.004	0.027	0.116	0.05	0.701	0.139	0.789	0.101	0.124
AX-93962493	Gm01	4019899	0.323 ± 0.019	0.58	0.039	0.599	0.319	0.114	0.649	0.114	0.447
AX-93962495	Gm01	4023454	0.321 ± 0.024	0.128	0.146	0.653	0.434	0.246	0.213	0.527	0.402
AX-93962496	Gm01	4024581	0.321 ± 0.024	0.128	0.146	0.653	0.434	0.246	0.213	0.527	0.402
AX-93666333	Gm01	4026778	0.341 ± 0.024	0.333	0.095	0.308	0.326	0.186	0.218	0.164	0.468
AX-93962498	Gm01	4027638	0.332 ± 0.022	0.228	0.126	0.336	0.309	0.298	0.307	0.147	0.503
AX-93962499	Gm01	4029288	0.341 ± 0.024	0.333	0.095	0.308	0.326	0.186	0.218	0.164	0.468
AX-93912985	Gm01	4030428	0.341 ± 0.024	0.333	0.095	0.308	0.326	0.186	0.218	0.164	0.468
AX-93912987	Gm01	4034488	0.341 ± 0.024	0.333	0.095	0.308	0.326	0.186	0.218	0.164	0.468
AX-94273821	Gm01	4036276	0.341 ± 0.024	0.333	0.095	0.308	0.326	0.186	0.218	0.164	0.468
AX-93962502	Gm01	4037226	0.341 ± 0.024	0.333	0.095	0.308	0.326	0.186	0.218	0.164	0.468
AX-93962503	Gm01	4038796	0.341 ± 0.024	0.333	0.095	0.308	0.326	0.186	0.218	0.164	0.468
AX-93912988	Gm01	4040493	0.338 ± 0.024	0.301	0.091	0.231	0.352	0.206	0.226	0.178	0.464
AX-93616778	Gm01	4042298	0.318 ± 0.022	0.073	0.12	0.567	0.426	0.283	0.202	0.524	0.352
AX-93962505	Gm01	4042415	0.285 ± 0.019	0.032	0.178	0.33	0.19	0.275	0.2	0.56	0.394
AX-93962506	Gm01	4044448	0.318 ± 0.022	0.073	0.12	0.567	0.426	0.283	0.202	0.524	0.352
AX-93962508	Gm01	4046934	0.318 ± 0.022	0.073	0.12	0.567	0.426	0.283	0.202	0.524	0.352
AX-93962509	Gm01	4049382	0.318 ± 0.022	0.047	0.121	0.454	0.456	0.359	0.174	0.439	0.309
AX-93666343	Gm01	4050846	0.318 ± 0.022	0.073	0.12	0.567	0.426	0.283	0.202	0.524	0.352
AX-93962511	Gm01	4054037	0.32 ± 0.022	0.086	0.11	0.572	0.362	0.299	0.22	0.523	0.456
AX-93962512	Gm01	4056683	0.319 ± 0.022	0.052	0.121	0.599	0.453	0.262	0.255	0.524	0.333
AX-93962513	Gm01	4057682	0.32 ± 0.022	0.056	0.16	0.548	0.434	0.292	0.203	0.511	0.288
AX-93666347	Gm01	4059371	0.302 ± 0.021	0.059	0.077	0.387	0.476	0.591	0.127	0.383	0.258
AX-93666349	Gm01	4062575	0.313 ± 0.023	0.016	0.143	0.374	0.483	0.243	0.182	0.543	0.26
AX-93912995	Gm01	4062705	0.318 ± 0.022	0.073	0.12	0.567	0.426	0.283	0.202	0.524	0.352
AX-93666352	Gm01	4070149	0.315 ± 0.022	0.055	0.193	0.532	0.479	0.315	0.176	0.526	0.241
AX-93912999	Gm01	4070365	0.318 ± 0.022	0.073	0.12	0.567	0.426	0.283	0.202	0.524	0.352
AX-93666353	Gm01	4072039	0.316 ± 0.021	0.054	0.133	0.619	0.422	0.349	0.202	0.514	0.352
AX-93962521	Gm01	4074799	0.311 ± 0.023	0.118	0.077	0.722	0.414	0.339	0.226	0.501	0.372
AX-93616789	Gm01	4075049	0.326 ± 0.023	0.009	0.106	0.284	0.417	0.525	0.114	0.825	0.297
AX-93666355	Gm01	4077215	0.318 ± 0.022	0.073	0.12	0.567	0.426	0.283	0.202	0.524	0.352
AX-93913003	Gm01	4078329	0.133 ± 0.011	0.185	0.074	0.316	0.965	0.515	1.531	0.21	0.455
AX-93666359	Gm01	4082865	0.317 ± 0.023	0.073	0.093	0.567	0.448	0.283	0.218	0.524	0.39
AX-93666360	Gm01	4084811	0.338 ± 0.023	0.057	0.072	0.725	0.614	0.173	0.343	0.619	0.629
AX-93666361	Gm01	4087096	0.099 ± 0.01	0.036	0.212	0.273	0.379	0.982	1.16	0.007	0.972
AX-93666362	Gm01	4088375	0.43 ± 0.02	0.065	0.278	0.097	0.721	1.393	0.747	0.42	0.103
AX-93666363	Gm01	4093624	0.31 ± 0.021	0.054	0.107	0.524	0.445	0.323	0.151	0.457	0.22
AX-93913007	Gm01	4093842	0.31 ± 0.022	0.058	0.142	0.476	0.494	0.302	0.138	0.481	0.189
AX-93666364	Gm01	4094008	0.311 ± 0.022	0.061	0.123	0.538	0.46	0.293	0.156	0.479	0.22
AX-93962531	Gm01	4096498	0.311 ± 0.022	0.061	0.123	0.538	0.46	0.293	0.156	0.479	0.22
AX-93666366	Gm01	4097334	0.31 ± 0.021	0.08	0.133	0.463	0.461	0.315	0.152	0.473	0.22
AX-93666368	Gm01	4100441	0.311 ± 0.022	0.061	0.123	0.538	0.46	0.293	0.156	0.479	0.22
AX-93616797	Gm01	4101961	0.311 ± 0.022	0.061	0.123	0.538	0.46	0.293	0.156	0.479	0.22
AX-94273819	Gm01	4105666	0.311 ± 0.022	0.061	0.123	0.538	0.46	0.293	0.156	0.479	0.22
AX-93913011	Gm01	4111294	0.399 ± 0.023	0.681	0.398	0.309	0.248	0.567	0.773	0.037	0.026
AX-93913012	Gm01	4112838	0.399 ± 0.022	0.6	0.341	0.258	0.355	0.64	0.827	0.089	0.007
AX-93962536	Gm01	4113106	0.389 ± 0.021	0.716	0.277	0.148	0.277	0.614	0.719	0.033	0.158
AX-93962538	Gm01	4115625	0.314 ± 0.022	0.056	0.083	0.577	0.558	0.352	0.161	0.528	0.171
AX-93666373	Gm01	4117052	0.311 ± 0.022	0.061	0.123	0.538	0.46	0.293	0.156	0.479	0.22
AX-93616802	Gm01	4117729	0.314 ± 0.022	0.063	0.056	0.676	0.545	0.406	0.206	0.423	0.214
AX-93962540	Gm01	4117990	0.398 ± 0.023	0.722	0.384	0.245	0.259	0.553	0.827	0.037	0.007
AX-93962541	Gm01	4124216	0.398 ± 0.023	0.722	0.384	0.245	0.259	0.553	0.827	0.037	0.007
AX-93962542	Gm01	4124394	0.398 ± 0.022	0.725	0.384	0.209	0.259	0.598	0.827	0.013	0.007
AX-93962543	Gm01	4126952	0.315 ± 0.022	0.07	0.125	0.533	0.413	0.275	0.158	0.494	0.326
AX-93962544	Gm01	4128431	0.311 ± 0.022	0.061	0.123	0.538	0.46	0.293	0.156	0.479	0.22
AX-93913018	Gm01	4129901	0.461 ± 0.022	0.908	0.295	0.117	0.075	0.374	0.109	0.051	0.195
AX-93962546	Gm01	4131225	0.311 ± 0.022	0.061	0.123	0.538	0.46	0.293	0.156	0.479	0.22
AX-93962547	Gm01	4133309	0.402 ± 0.02	0.038	0.005	0.135	0.033	0.349	1.138	0.447	0.189
AX-93962549	Gm01	4135956	0.09 ± 0.013	0.03	0.201	0.554	0.718	0.097	2.039	0.013	1.088
AX-93913021	Gm01	4136807	0.367 ± 0.02	0.367	0.383	1.521	0.652	1.009	0.399	0.595	0.054
AX-93666381	Gm01	4138404	0.379 ± 0.022	0.046	0.306	1.332	0.41	0.89	0.426	0.406	0.193
AX-93962551	Gm01	4138769	0.379 ± 0.022	0.046	0.306	1.332	0.41	0.89	0.426	0.406	0.193
AX-94279256	Gm01	4140959	0.379 ± 0.022	0.046	0.306	1.332	0.41	0.89	0.426	0.406	0.193
AX-93616812	Gm01	4142416	0.297 ± 0.017	0.403	0.627	1.086	0.882	0.211	0.56	0.433	0.02
AX-93666384	Gm01	4143639	0.297 ± 0.017	0.403	0.627	1.086	0.882	0.211	0.56	0.433	0.02
AX-93666388	Gm01	4151580	0.299 ± 0.017	0.442	0.673	1.047	0.799	0.156	0.555	0.441	0.011
AX-93913028	Gm01	4164360	0.22 ± 0.011	0.048	0.224	1.257	2.022	0.034	0.564	0.263	0.262
AX-93913029	Gm01	4166554	0.318 ± 0.015	0.476	0.013	1.425	0.775	0.981	0.217	0.244	0.322
AX-93666391	Gm01	4181884	0.3 ± 0.014	0.394	0.021	1.586	1.132	0.64	0.382	0.235	0.479
AX-93962562	Gm01	4190494	0.082 ± 0.011	0.591	0.379	0.271	0.543	1.127	0.087	0	0.346
AX-93666394	Gm01	4191843	0.082 ± 0.011	0.591	0.379	0.271	0.543	1.127	0.087	0	0.346
AX-93666399	Gm01	4199627	0.082 ± 0.011	0.591	0.379	0.271	0.543	1.127	0.087	0	0.346
AX-93962568	Gm01	4203789	0.083 ± 0.011	0.395	0.48	0.18	0.441	1.12	0.07	0.039	0.316
AX-93913037	Gm01	4204791	0.083 ± 0.011	0.585	0.336	0.314	0.473	1.058	0.023	0.029	0.342
AX-93666404	Gm01	4206164	0.083 ± 0.011	0.704	0.358	0.287	0.498	0.951	0.098	0.002	0.346
AX-93666405	Gm01	4207582	0.082 ± 0.01	0.62	0.256	0.246	0.428	1.216	0.081	0	0.2
AX-93616826	Gm01	4208905	0.081 ± 0.01	0.646	0.379	0.243	0.543	1.216	0.087	0	0.346
AX-93666406	Gm01	4211156	0.082 ± 0.011	0.591	0.379	0.271	0.543	1.127	0.087	0	0.346
AX-93962573	Gm01	4216824	0.354 ± 0.019	0.102	0.517	0.943	0.366	0.993	0.365	0.598	0.058
AX-93962574	Gm01	4217575	0.055 ± 0.008	0.594	0.141	0.078	0.49	1.667	0.128	0.203	0.116
AX-94265828	Gm01	4217710	0.295 ± 0.017	0.502	0.476	1.104	0.592	0.239	0.421	0.408	0.055
AX-93666411	Gm01	4218984	0.351 ± 0.018	0.065	0.663	1.085	0.295	1.07	0.34	0.553	0.016
AX-93666416	Gm01	4226335	0.354 ± 0.018	0.091	0.517	1.116	0.366	0.992	0.365	0.577	0.058
AX-93962583	Gm01	4229382	0.06 ± 0.008	0.822	0.017	0.151	1.103	1.248	0.059	0.227	0.018
AX-93666420	Gm01	4230285	0.354 ± 0.018	0.091	0.517	1.116	0.366	0.992	0.365	0.577	0.058
AX-93913045	Gm01	4230585	0.293 ± 0.017	0.294	0.629	1.034	0.887	0.124	0.522	0.486	0.001
AX-93913047	Gm01	4235320	0.294 ± 0.017	0.502	0.447	1.104	0.77	0.239	0.486	0.408	0.043
AX-93962586	Gm01	4236596	0.354 ± 0.018	0.091	0.517	1.116	0.366	0.992	0.365	0.577	0.058
AX-93962587	Gm01	4238094	0.354 ± 0.018	0.091	0.517	1.116	0.366	0.992	0.365	0.577	0.058
AX-93666423	Gm01	4239955	0.186 ± 0.015	0.296	0.485	1.126	0.022	0.808	1.021	0.514	0.151
AX-93913049	Gm01	4241138	0.172 ± 0.005	0.351	0.298	0.222	0.703	0.171	0.176	0.126	0.392
AX-93666424	Gm01	4243075	0.355 ± 0.018	0.104	0.535	1.114	0.423	1.019	0.387	0.58	0.125
AX-93666426	Gm01	4246330	0.055 ± 0.007	0.41	0.182	0.028	0.811	1.645	0.151	0.24	0.145
AX-93962593	Gm01	4257631	0.056 ± 0.007	0.594	0.097	0.078	0.825	1.667	0.21	0.203	0.084
AX-93666430	Gm01	4259044	0.058 ± 0.007	0.506	0.131	0.001	0.815	1.576	0.116	0.203	0.17
AX-93666431	Gm01	4262483	0.249 ± 0.013	0.004	0.282	1.392	1.434	0.144	0.339	0.418	0.17
AX-93962595	Gm01	4266365	0.264 ± 0.012	0.101	0.328	1.264	1.079	0.24	0.439	0.454	0.432
AX-93962596	Gm01	4272395	0.245 ± 0.013	0.033	0.218	1.406	1.318	0.147	0.351	0.432	0.156
AX-93962597	Gm01	4273595	0.245 ± 0.013	0.033	0.218	1.406	1.318	0.147	0.351	0.432	0.156
AX-93666434	Gm01	4274835	0.245 ± 0.013	0.033	0.218	1.406	1.318	0.147	0.351	0.432	0.156
AX-93666435	Gm01	4276377	0.237 ± 0.013	0.012	0.079	1.152	1.229	0.215	0.215	0.434	0.151
AX-93962603	Gm01	4284401	0.257 ± 0.015	0.058	0.153	1.325	1.03	0.342	0.593	0.655	0.054
AX-93962605	Gm01	4289817	0.338 ± 0.019	0.126	0.42	1.438	0.774	0.829	0.307	0.579	0.016
AX-93666442	Gm01	4291792	0.354 ± 0.017	0.041	0.611	1.374	0.672	0.683	0.188	0.648	0.101
AX-93962607	Gm01	4295675	0.237 ± 0.011	0.114	0.228	1.198	1.502	0.254	0.324	0.27	0.125
AX-93666444	Gm01	4297229	0.101 ± 0.013	0.422	0.256	0.232	0.431	0.784	0.023	0.382	0.172
AX-93616852	Gm01	4297976	0.237 ± 0.011	0.114	0.228	1.198	1.502	0.254	0.324	0.27	0.125
AX-93666445	Gm01	4300022	0.346 ± 0.018	0.037	0.602	1.513	0.739	0.869	0.338	0.578	0.009
AX-93666446	Gm01	4301471	0.295 ± 0.011	0.428	0.099	1.292	0.725	1.18	0.17	0.395	0.175
AX-93962611	Gm01	4302398	0.056 ± 0.007	0.594	0.097	0.078	0.825	1.667	0.21	0.203	0.084
AX-93666448	Gm01	4305166	0.338 ± 0.019	0.126	0.42	1.438	0.774	0.829	0.307	0.579	0.016
AX-93962613	Gm01	4305781	0.293 ± 0.011	0.419	0.154	1.205	0.729	1.104	0.166	0.395	0.164
AX-93913072	Gm01	4306329	0.338 ± 0.019	0.126	0.42	1.438	0.774	0.829	0.307	0.579	0.016
AX-93962614	Gm01	4308127	0.338 ± 0.019	0.126	0.42	1.438	0.774	0.829	0.307	0.579	0.016
AX-93962615	Gm01	4308523	0.288 ± 0.012	0.355	0.224	1.061	0.763	1.127	0.15	0.352	0.131
AX-94279265	Gm01	4310326	0.056 ± 0.007	0.594	0.097	0.078	0.825	1.667	0.21	0.203	0.084
AX-93666452	Gm01	4311165	0.335 ± 0.019	0.124	0.356	1.378	0.701	0.912	0.225	0.556	0.016
AX-93962617	Gm01	4313491	0.338 ± 0.019	0.126	0.42	1.438	0.774	0.829	0.307	0.579	0.016
AX-93666454	Gm01	4314553	0.329 ± 0.017	0.098	0.648	1.171	1.043	1.067	0.217	0.271	0.004
AX-93616859	Gm01	4316155	0.328 ± 0.015	0.048	0.431	1.377	0.893	0.792	0.283	0.528	0.007
AX-93666456	Gm01	4316514	0.324 ± 0.016	0.065	0.46	1.211	1.053	0.899	0.363	0.442	0.008
AX-93962620	Gm01	4319217	0.055 ± 0.005	0.633	0.097	0.213	0.825	1.205	0.21	0.447	0.084
AX-93666458	Gm01	4320607	0.056 ± 0.005	0.389	0.183	0.111	0.679	1.19	0.185	0.346	0.059
AX-93962623	Gm01	4325695	0.336 ± 0.017	0.121	0.42	1.625	0.774	0.639	0.307	0.723	0.016
AX-93962628	Gm01	4335102	0.331 ± 0.017	0.259	0.234	1.625	0.779	0.521	0.313	0.703	0.002
AX-93913085	Gm01	4336306	0.335 ± 0.017	0.12	0.398	1.572	0.735	0.678	0.256	0.683	0.016
AX-93962631	Gm01	4339092	0.107 ± 0.009	0.307	0.113	0.439	0.462	0.549	0.079	0.684	0.131
AX-93962634	Gm01	4343690	0.286 ± 0.011	0.364	0.23	1.225	0.776	0.9	0.162	0.474	0.131
AX-93962635	Gm01	4347883	0.053 ± 0.006	0.439	0.182	0.15	0.811	1.184	0.151	0.501	0.145
AX-93962638	Gm01	4353055	0.066 ± 0.006	0.339	0.048	0.471	0.843	0.606	0.076	0.825	0.131
AX-93962639	Gm01	4358108	0.063 ± 0.006	0.359	0.099	0.387	0.935	0.785	0.159	0.78	0.133
AX-93666478	Gm01	4369348	0.195 ± 0.007	0.179	0.125	0.302	0.25	0.414	0.196	0.612	0.215
AX-93962647	Gm01	4372727	0.274 ± 0.017	0.02	0.103	1.049	0.739	0.305	0.607	0.58	0.085
AX-93913097	Gm01	4374694	0.269 ± 0.016	0.01	0.018	0.98	0.693	0.358	0.566	0.617	0.106
AX-93666481	Gm01	4375775	0.158 ± 0.004	0.182	0.089	0.349	1.131	0.084	0.376	0.219	0.144
AX-93962651	Gm01	4381768	0.12 ± 0.016	0.217	0.178	0.873	0.048	0.442	2.91	0.381	0.209
AX-93962652	Gm01	4384290	0.12 ± 0.016	0.217	0.178	0.873	0.048	0.442	2.91	0.381	0.209
AX-93666485	Gm01	4385266	0.149 ± 0.016	0.049	0.382	0.493	0.177	0.36	2.224	0.286	0.302
AX-93666486	Gm01	4388042	0.121 ± 0.016	0.324	0.208	0.904	0.102	0.45	2.406	0.331	0.116
AX-93666488	Gm01	4389359	0.123 ± 0.017	0.237	0.245	0.684	0.025	0.3	2.921	0.398	0.139
AX-93666490	Gm01	4393336	0.12 ± 0.016	0.217	0.178	0.873	0.048	0.442	2.91	0.381	0.209
AX-93913101	Gm01	4394511	0.078 ± 0.012	0.274	0.355	1.108	0.769	0.241	2.37	0.019	0.021
AX-93666491	Gm01	4394980	0.12 ± 0.016	0.217	0.178	0.873	0.048	0.442	2.91	0.381	0.209
AX-93962660	Gm01	4398705	0.151 ± 0.012	0.332	0.677	0.527	0.391	0.842	2.087	0.041	0.069
AX-93666494	Gm01	4401560	0.12 ± 0.016	0.217	0.178	0.873	0.048	0.442	2.91	0.381	0.209
AX-93962663	Gm01	4403683	0.079 ± 0.011	0.274	0.267	1.108	0.556	0.241	2.36	0.019	0.008
AX-93913106	Gm01	4408827	0.078 ± 0.012	0.274	0.355	1.108	0.769	0.241	2.37	0.019	0.021
AX-93666495	Gm01	4411193	0.081 ± 0.012	0.353	0.489	0.967	0.632	0.205	2.198	0.003	0.042
AX-93666499	Gm01	4421481	0.074 ± 0.01	0.8	0.422	0.081	0.181	0.34	1.267	0.201	0.431
AX-93666500	Gm01	4422199	0.074 ± 0.01	0.8	0.422	0.081	0.181	0.34	1.267	0.201	0.431
AX-93962673	Gm01	4434815	0.126 ± 0.019	0.385	0.179	1.075	0.242	0.341	2.548	0.098	0.473
AX-93913114	Gm01	4439120	0.077 ± 0.012	0.302	0.172	1.252	0.604	0.16	1.947	0.054	0.323
AX-93616902	Gm01	4442795	0.078 ± 0.011	0.295	0.236	1.055	0.549	0.156	2.004	0.054	0.323
AX-93962674	Gm01	4446682	0.165 ± 0.019	0.146	0.56	0.932	0.209	0.341	3.449	0.054	0.182
AX-93962675	Gm01	4449153	0.214 ± 0.009	0.14	0.022	0.478	0.147	0.341	1.783	0.144	0.162
AX-93666507	Gm01	4456225	0.075 ± 0.01	0.772	0.547	0.033	0.113	0.34	1.345	0.148	0.385
AX-93913121	Gm01	4459620	0.072 ± 0.009	0.655	0.422	0.073	0.181	0.309	1.267	0.233	0.431
AX-93666509	Gm01	4462790	0.074 ± 0.01	0.8	0.422	0.081	0.181	0.34	1.267	0.201	0.431
AX-93616908	Gm01	4464958	0.074 ± 0.01	0.8	0.422	0.081	0.181	0.34	1.267	0.201	0.431
AX-93666511	Gm01	4465355	0.074 ± 0.01	0.8	0.422	0.081	0.181	0.34	1.267	0.201	0.431
AX-93616909	Gm01	4467252	0.075 ± 0.011	0.73	0.422	0.081	0.181	0.414	1.267	0.198	0.431
AX-93666513	Gm01	4468386	0.074 ± 0.01	0.8	0.422	0.081	0.181	0.34	1.267	0.201	0.431
AX-93962686	Gm01	4471696	0.072 ± 0.011	1.032	0.103	0.088	0.208	0.348	1.175	0.154	0.473
AX-93616911	Gm01	4473179	0.074 ± 0.01	0.8	0.422	0.081	0.181	0.34	1.267	0.201	0.431
AX-93666518	Gm01	4473410	0.075 ± 0.01	0.936	0.463	0.064	0.102	0.291	1.229	0.201	0.466
AX-93666519	Gm01	4475235	0.076 ± 0.01	0.909	0.345	0.09	0.148	0.413	1.182	0.231	0.312
AX-93962689	Gm01	4476828	0.077 ± 0.011	0.625	0.337	0.15	0.138	0.238	1.267	0.18	0.137
AX-93962691	Gm01	4479884	0.079 ± 0.011	0.628	0.376	0.111	0.093	0.197	1.454	0.222	0.135
AX-93913128	Gm01	4480272	0.077 ± 0.011	0.625	0.337	0.15	0.138	0.238	1.267	0.18	0.137
AX-94279279	Gm01	4496361	0.087 ± 0.012	0.839	0.268	0.015	0.282	0.154	1.251	0.411	0.188
AX-93666528	Gm01	4498028	0.071 ± 0.011	0.746	0.579	0.002	0.019	0.153	0.802	0.165	0.322
AX-93962713	Gm01	4524760	0.329 ± 0.011	0.029	0.356	1.823	0.431	0.459	0.181	0.392	0.058
AX-93666544	Gm01	4528709	0.361 ± 0.012	0.069	0.369	1.145	0.012	0.795	0.059	0.671	0.051
AX-93666546	Gm01	4531873	0.339 ± 0.009	0.046	0.447	1.048	0.138	0.765	0.213	0.291	0.038
AX-93962717	Gm01	4532552	0.362 ± 0.012	0.029	0.315	1.242	0.025	0.875	0.047	0.633	0.055
AX-93666549	Gm01	4537400	0.354 ± 0.012	0.097	0.543	1.317	0.137	0.892	0.201	0.167	0.102
AX-93913142	Gm01	4539492	0.352 ± 0.012	0.123	0.482	1.27	0.127	0.848	0.203	0.167	0.088
AX-93962722	Gm01	4540449	0.355 ± 0.011	0.079	0.515	1.303	0.167	0.934	0.267	0.167	0.154
AX-93913143	Gm01	4540937	0.369 ± 0.013	0.085	0.411	1.331	0.021	1.194	0.056	0.304	0.148
AX-93666574	Gm01	4599166	0.322 ± 0.01	0.108	0.504	1.309	0.137	1.158	0.416	0.097	0.339
AX-93616944	Gm01	4600480	0.323 ± 0.01	0.108	0.527	1.309	0.179	1.158	0.421	0.097	0.319
AX-93962755	Gm01	4603941	0.323 ± 0.01	0.108	0.527	1.309	0.179	1.158	0.421	0.097	0.319
AX-93913162	Gm01	4604586	0.321 ± 0.01	0.135	0.465	1.262	0.169	1.108	0.425	0.097	0.302
AX-93962756	Gm01	4604638	0.323 ± 0.01	0.108	0.527	1.309	0.179	1.158	0.421	0.097	0.319
AX-93666579	Gm01	4608533	0.328 ± 0.009	0.213	0.682	1.385	0.236	1.186	0.394	0.113	0.23
AX-93666580	Gm01	4614742	0.302 ± 0.009	0.1	0.612	1.256	0.399	0.332	0.146	0.346	0.053
AX-93616950	Gm01	4617792	0.302 ± 0.009	0.1	0.612	1.256	0.399	0.332	0.146	0.346	0.053
AX-93962762	Gm01	4618073	0.304 ± 0.009	0.059	0.568	1.321	0.389	0.367	0.134	0.34	0.085
AX-93666583	Gm01	4620717	0.296 ± 0.011	0.041	0.326	1.418	0.272	0.222	0.086	0.549	0.033
AX-93962765	Gm01	4624372	0.309 ± 0.011	0.007	0.668	1.397	0.293	0.284	0.132	0.488	0.112
AX-93913170	Gm01	4639482	0.311 ± 0.011	0.026	0.597	1.461	0.318	0.22	0.125	0.514	0.078
AX-93962773	Gm01	4652890	0.314 ± 0.011	0.051	0.652	1.467	0.314	0.129	0.162	0.514	0.023
AX-93616958	Gm01	4656361	0.315 ± 0.011	0.051	0.593	1.467	0.233	0.129	0.16	0.514	0.04
AX-93962776	Gm01	4658649	0.314 ± 0.011	0.051	0.652	1.467	0.314	0.129	0.162	0.514	0.023
AX-93666597	Gm01	4660859	0.315 ± 0.011	0.051	0.673	1.467	0.327	0.129	0.124	0.514	0.026
AX-93616963	Gm01	4664561	0.314 ± 0.011	0.051	0.652	1.467	0.314	0.129	0.162	0.514	0.023
AX-93962780	Gm01	4665342	0.315 ± 0.011	0.051	0.593	1.467	0.233	0.129	0.16	0.514	0.04
AX-93616966	Gm01	4676326	0.348 ± 0.013	0.38	0.85	1.539	0.336	0.1	0.065	0.522	0.064
AX-93962787	Gm01	4678251	0.307 ± 0.011	0.014	0.453	1.366	0.213	0.227	0.144	0.537	0.015
AX-93616972	Gm01	4681959	0.348 ± 0.013	0.38	0.85	1.539	0.336	0.1	0.065	0.522	0.064
AX-93962789	Gm01	4684083	0.314 ± 0.011	0.051	0.652	1.467	0.314	0.129	0.162	0.514	0.023
AX-93616975	Gm01	4684460	0.349 ± 0.013	0.38	0.786	1.539	0.255	0.1	0.063	0.522	0.083
AX-93962792	Gm01	4702193	0.367 ± 0.012	0.277	0.925	1.054	0.139	0.903	0.069	0.242	0.223
AX-93666611	Gm01	4704739	0.357 ± 0.011	0.27	0.766	1.019	0.035	0.905	0.024	0.245	0.281
AX-93666612	Gm01	4713438	0.369 ± 0.011	0.293	0.955	1.055	0.137	0.824	0.084	0.242	0.291
AX-93666613	Gm01	4715835	0.363 ± 0.012	0.28	0.943	1.083	0.098	0.688	0.098	0.277	0.317
AX-93913224	Gm01	4716654	0.415 ± 0.017	0.064	0.868	1.165	0.005	1.044	0.051	0.412	0.459
AX-93666614	Gm01	4720279	0.375 ± 0.011	0.222	0.857	0.951	0.201	0.854	0.061	0.275	0.355
AX-93962798	Gm01	4730241	0.399 ± 0.015	0.026	1.039	1.191	0.101	0.751	0.065	0.258	0.395
AX-93962802	Gm01	4734087	0.398 ± 0.015	0.036	0.944	1.227	0.064	0.817	0.084	0.263	0.395
AX-93666622	Gm01	4737945	0.4 ± 0.015	0.055	1.039	1.144	0.101	0.765	0.065	0.258	0.395
AX-93962806	Gm01	4744060	0.4 ± 0.015	0.055	1.039	1.144	0.101	0.765	0.065	0.258	0.395
AX-93962807	Gm01	4744264	0.401 ± 0.015	0.055	0.971	1.144	0.044	0.765	0.063	0.258	0.422
AX-93617042	Gm01	4747869	0.401 ± 0.015	0.039	1.079	1.171	0.031	0.715	0.037	0.27	0.381
AX-93617043	Gm01	4748809	0.414 ± 0.014	0.098	0.986	1.163	0.064	0.685	0.09	0.228	0.152
AX-93962813	Gm01	4753366	0.4 ± 0.015	0.055	1.039	1.144	0.101	0.765	0.065	0.258	0.395
AX-93666634	Gm01	4760931	0.398 ± 0.014	0.15	1.176	1.268	0.033	0.904	0.045	0.303	0.232
AX-94273867	Gm01	4773298	0.415 ± 0.017	0.061	1.138	1.286	0.031	0.994	0.051	0.412	0.323
AX-93666638	Gm01	4774194	0.411 ± 0.017	0.099	1.132	1.295	0.071	0.909	0.048	0.489	0.3
AX-93617067	Gm01	4781005	0.415 ± 0.017	0.061	1.138	1.286	0.031	0.994	0.051	0.412	0.323
AX-93666642	Gm01	4787076	0.387 ± 0.012	0.316	1.07	1.151	0.09	0.992	0.092	0.446	0.207
AX-93913289	Gm01	4789563	0.384 ± 0.012	0.28	1.047	1.187	0.062	1.062	0.034	0.394	0.226
AX-93962825	Gm01	4790433	0.384 ± 0.012	0.28	1.047	1.187	0.062	1.062	0.034	0.394	0.226
AX-93962827	Gm01	4794934	0.384 ± 0.012	0.28	1.047	1.187	0.062	1.062	0.034	0.394	0.226
AX-93666647	Gm01	4797324	0.384 ± 0.012	0.28	1.047	1.187	0.062	1.062	0.034	0.394	0.226
AX-93666648	Gm01	4805006	0.386 ± 0.012	0.274	1.082	1.258	0.054	1.123	0.023	0.36	0.222
AX-93666650	Gm01	4808838	0.401 ± 0.016	0.017	1.33	1.259	0.146	0.835	0.065	0.255	0.266
AX-93666651	Gm01	4809449	0.401 ± 0.016	0.017	1.33	1.259	0.146	0.835	0.065	0.255	0.266
AX-93962832	Gm01	4811049	0.4 ± 0.016	0.164	1.248	1.316	0.125	0.893	0.069	0.375	0.276
AX-93962833	Gm01	4811487	0.397 ± 0.016	0.054	1.361	1.294	0.133	0.762	0.069	0.36	0.414
AX-93962836	Gm01	4821331	0.4 ± 0.019	0.097	1.191	1.222	0.059	1.443	0.024	0.687	0.362
AX-93666656	Gm01	4823846	0.407 ± 0.019	0.051	1.298	1.282	0.082	1.418	0.087	0.765	0.393
AX-93666660	Gm01	4828807	0.4 ± 0.019	0.125	1.217	1.28	0.096	1.476	0.055	0.659	0.237
AX-93962842	Gm01	4830074	0.358 ± 0.012	0.267	1.167	1.015	0.273	1.269	0.199	0.453	0.212
AX-93962843	Gm01	4831672	0.374 ± 0.014	0.228	1.117	1.082	0.104	1.441	0.017	0.689	0.24
AX-93666663	Gm01	4833955	0.369 ± 0.013	0.234	1.098	1.128	0.092	1.529	0.008	0.67	0.26
AX-93962848	Gm01	4843883	0.418 ± 0.016	0.129	1.412	1.051	0.046	2.192	0.053	0.825	0.186
AX-93666668	Gm01	4845967	0.389 ± 0.013	0.098	1.343	1.209	0.122	1.261	0.092	0.548	0.021
AX-93913358	Gm01	4850986	0.414 ± 0.019	0.298	1.169	1.162	0.095	1.194	0.006	0.624	0.15
AX-93962851	Gm01	4853678	0.384 ± 0.013	0.257	0.925	1.204	0.175	0.359	0.096	0.694	0.197
AX-93617152	Gm01	4857737	0.382 ± 0.013	0.24	1.011	1.202	0.175	0.397	0.106	0.665	0.2
AX-93666671	Gm01	4860633	0.254 ± 0.009	0.136	0.904	0.049	0.009	0.44	0.497	0.359	0.488
AX-93666672	Gm01	4862009	0.382 ± 0.013	0.24	1.011	1.202	0.175	0.397	0.106	0.665	0.2
AX-93913373	Gm01	4862397	0.384 ± 0.013	0.245	1.047	1.116	0.196	0.388	0.122	0.665	0.23
AX-93617162	Gm01	4863611	0.384 ± 0.013	0.281	0.953	1.194	0.192	0.444	0.091	0.694	0.153
AX-93962854	Gm01	4864433	0.382 ± 0.013	0.24	1.011	1.202	0.175	0.397	0.106	0.665	0.2
AX-93666674	Gm01	4865240	0.382 ± 0.013	0.24	1.011	1.202	0.175	0.397	0.106	0.665	0.2
AX-93617166	Gm01	4865275	0.382 ± 0.013	0.24	1.011	1.202	0.175	0.397	0.106	0.665	0.2
AX-93666675	Gm01	4868466	0.382 ± 0.013	0.24	1.011	1.202	0.175	0.397	0.106	0.665	0.2
AX-93666677	Gm01	4872623	0.382 ± 0.013	0.24	1.011	1.202	0.175	0.397	0.106	0.665	0.2
AX-93962858	Gm01	4873925	0.282 ± 0.004	0.373	1.304	0.346	0.095	0.342	0.526	0.809	0.54
AX-93617181	Gm01	4874688	0.284 ± 0.004	0.411	1.396	0.291	0.066	0.285	0.465	0.76	0.567
AX-93666679	Gm01	4883240	0.382 ± 0.013	0.24	1.011	1.202	0.175	0.397	0.106	0.665	0.2
AX-93666680	Gm01	4885458	0.382 ± 0.013	0.24	1.011	1.202	0.175	0.397	0.106	0.665	0.2
AX-93666681	Gm01	4887832	0.382 ± 0.013	0.24	1.011	1.202	0.175	0.397	0.106	0.665	0.2
AX-93617193	Gm01	4888243	0.382 ± 0.013	0.24	1.011	1.202	0.175	0.397	0.106	0.665	0.2
AX-93962861	Gm01	4889504	0.382 ± 0.013	0.24	1.011	1.202	0.175	0.397	0.106	0.665	0.2
AX-93962862	Gm01	4890770	0.382 ± 0.013	0.24	1.011	1.202	0.175	0.397	0.106	0.665	0.2
AX-93962863	Gm01	4892629	0.376 ± 0.013	0.267	0.895	1.165	0.132	0.5	0.062	0.653	0.271
AX-93962864	Gm01	4894131	0.382 ± 0.013	0.24	1.011	1.202	0.175	0.397	0.106	0.665	0.2
AX-93962867	Gm01	4902925	0.382 ± 0.013	0.24	1.011	1.202	0.175	0.397	0.106	0.665	0.2
AX-93962868	Gm01	4903903	0.382 ± 0.013	0.24	1.011	1.202	0.175	0.397	0.106	0.665	0.2
AX-93666691	Gm01	4908524	0.382 ± 0.013	0.24	1.011	1.202	0.175	0.397	0.106	0.665	0.2
AX-93666692	Gm01	4913069	0.388 ± 0.012	0.231	1.114	1.251	0.204	0.34	0.12	0.787	0.245
AX-93666693	Gm01	4913768	0.384 ± 0.013	0.272	0.978	1.098	0.175	0.377	0.146	0.665	0.245
AX-93666695	Gm01	4920648	0.28 ± 0.003	0.332	1.159	0.548	0.064	0.353	0.574	0.809	0.54
AX-93666696	Gm01	4922610	0.281 ± 0.003	0.368	1.079	0.489	0.128	0.349	0.57	0.809	0.508
AX-93962875	Gm01	4924079	0.378 ± 0.013	0.298	0.764	1.396	0.211	0.374	0.083	0.603	0.29
AX-93962876	Gm01	4925793	0.38 ± 0.014	0.236	0.889	1.437	0.211	0.404	0.082	0.665	0.2
AX-93666698	Gm01	4927128	0.28 ± 0.003	0.368	1.159	0.489	0.064	0.349	0.574	0.809	0.54
AX-94279372	Gm01	4934180	0.28 ± 0.003	0.368	1.159	0.489	0.064	0.349	0.574	0.809	0.54
AX-93666703	Gm01	4936720	0.38 ± 0.014	0.236	0.889	1.437	0.211	0.404	0.082	0.665	0.2
AX-93962882	Gm01	4938863	0.378 ± 0.014	0.294	0.9	1.385	0.233	0.397	0.109	0.675	0.212
AX-93962884	Gm01	4941944	0.38 ± 0.014	0.236	0.889	1.437	0.211	0.404	0.082	0.665	0.2
AX-93962885	Gm01	4943589	0.38 ± 0.014	0.236	0.889	1.437	0.211	0.404	0.082	0.665	0.2
AX-93666708	Gm01	4948035	0.379 ± 0.014	0.249	0.926	1.464	0.196	0.347	0.115	0.664	0.228
AX-93666709	Gm01	4950402	0.38 ± 0.014	0.236	0.889	1.437	0.211	0.404	0.082	0.665	0.2
AX-93913466	Gm01	4955131	0.379 ± 0.014	0.266	0.82	1.485	0.277	0.404	0.078	0.665	0.247
AX-93962892	Gm01	4957983	0.379 ± 0.013	0.214	0.889	1.458	0.211	0.343	0.082	0.72	0.2
AX-93962893	Gm01	4959992	0.38 ± 0.014	0.236	0.889	1.437	0.211	0.404	0.082	0.665	0.2
AX-93962894	Gm01	4961184	0.386 ± 0.014	0.177	0.985	1.499	0.238	0.394	0.153	0.741	0.167
AX-93666717	Gm01	4964661	0.382 ± 0.014	0.205	0.913	1.481	0.189	0.366	0.08	0.664	0.182
AX-93913484	Gm01	4965066	0.38 ± 0.014	0.236	0.889	1.437	0.211	0.404	0.082	0.665	0.2
AX-93962897	Gm01	4966157	0.38 ± 0.014	0.236	0.889	1.437	0.211	0.404	0.082	0.665	0.2
AX-93666719	Gm01	4967583	0.386 ± 0.014	0.23	0.988	1.446	0.264	0.387	0.212	0.752	0.18
AX-93962898	Gm01	4973897	0.38 ± 0.014	0.236	0.889	1.437	0.211	0.404	0.082	0.665	0.2
AX-93962899	Gm01	4974315	0.379 ± 0.013	0.214	0.889	1.458	0.211	0.343	0.082	0.72	0.2
AX-93666723	Gm01	4976281	0.382 ± 0.014	0.226	0.999	1.341	0.224	0.432	0.138	0.702	0.256
AX-94279389	Gm01	4976569	0.385 ± 0.014	0.186	0.876	1.6	0.224	0.367	0.095	0.703	0.118
AX-93962900	Gm01	4976579	0.38 ± 0.014	0.236	0.889	1.437	0.211	0.404	0.082	0.665	0.2
AX-93617289	Gm01	4978353	0.38 ± 0.014	0.236	0.889	1.437	0.211	0.404	0.082	0.665	0.2
AX-93962901	Gm01	4978376	0.38 ± 0.014	0.236	0.889	1.437	0.211	0.404	0.082	0.665	0.2
AX-93962902	Gm01	4979076	0.393 ± 0.015	0.268	0.947	1.206	0.042	0.385	0.167	0.542	0.059
AX-93962903	Gm01	4981333	0.379 ± 0.013	0.214	0.889	1.458	0.211	0.343	0.082	0.72	0.2
AX-93913501	Gm01	4981844	0.379 ± 0.014	0.186	0.869	1.492	0.199	0.368	0.093	0.665	0.2
AX-93962904	Gm01	4982821	0.378 ± 0.014	0.28	0.803	1.396	0.217	0.458	0.055	0.672	0.182
AX-93962905	Gm01	4984354	0.38 ± 0.014	0.236	0.889	1.437	0.211	0.404	0.082	0.665	0.2
AX-93962906	Gm01	4985886	0.377 ± 0.014	0.282	0.86	1.422	0.213	0.393	0.098	0.733	0.269
AX-93962907	Gm01	4988918	0.391 ± 0.013	0.259	1.045	1.198	0.21	0.369	0.096	0.682	0.258
AX-93666728	Gm01	4990712	0.38 ± 0.013	0.299	0.858	1.149	0.211	0.412	0.121	0.715	0.245
AX-93666729	Gm01	4991963	0.375 ± 0.013	0.235	0.857	1.351	0.199	0.471	0.08	0.745	0.2
AX-93913516	Gm01	4993000	0.378 ± 0.013	0.266	0.889	1.256	0.211	0.433	0.082	0.715	0.2
AX-93962910	Gm01	4994870	0.378 ± 0.013	0.266	0.889	1.256	0.211	0.433	0.082	0.715	0.2
AX-93666732	Gm01	4997750	0.378 ± 0.013	0.266	0.889	1.256	0.211	0.433	0.082	0.715	0.2
AX-93913522	Gm01	4997757	0.378 ± 0.013	0.227	0.889	1.308	0.211	0.421	0.082	0.715	0.2
AX-93666733	Gm01	4998047	0.377 ± 0.013	0.321	0.731	1.147	0.236	0.489	0.055	0.723	0.103
AX-93962912	Gm01	5000165	0.38 ± 0.013	0.271	0.854	1.12	0.164	0.433	0.013	0.683	0.074
AX-93666734	Gm01	5002859	0.378 ± 0.013	0.266	0.889	1.256	0.211	0.433	0.082	0.715	0.2
AX-93617321	Gm01	5007129	0.378 ± 0.013	0.266	0.889	1.256	0.211	0.433	0.082	0.715	0.2
AX-93666737	Gm01	5009375	0.382 ± 0.013	0.269	0.886	1.397	0.171	0.435	0.074	0.783	0.202
AX-93962915	Gm01	5009963	0.375 ± 0.014	0.26	0.813	1.287	0.153	0.431	0.154	0.729	0.196
AX-93666739	Gm01	5012378	0.381 ± 0.013	0.264	0.87	1.268	0.217	0.436	0.11	0.748	0.186
AX-93962917	Gm01	5012960	0.378 ± 0.013	0.266	0.889	1.256	0.211	0.433	0.082	0.715	0.2
AX-93913538	Gm01	5013686	0.42 ± 0.019	0.115	0.264	0.103	1.822	0.213	0.28	0.238	1.481
AX-93962918	Gm01	5015658	0.38 ± 0.013	0.223	0.882	1.227	0.178	0.369	0.093	0.796	0.214
AX-93666745	Gm01	5031302	0.378 ± 0.013	0.266	0.889	1.256	0.211	0.433	0.082	0.715	0.2
AX-93666746	Gm01	5032974	0.378 ± 0.013	0.266	0.889	1.256	0.211	0.433	0.082	0.715	0.2
AX-93962925	Gm01	5050781	0.237 ± 0.008	0.182	0.935	0.507	0.1	0.013	0.399	0.576	0.2
AX-93962926	Gm01	5051395	0.238 ± 0.008	0.13	0.972	0.523	0.103	0.061	0.351	0.576	0.2
AX-93666748	Gm01	5059659	0.255 ± 0.004	0.678	0.75	0.784	0.057	0.068	0.451	0.651	0.015
AX-93666749	Gm01	5061850	0.252 ± 0.004	0.699	0.939	0.733	0.012	0.081	0.475	0.643	0.047
AX-93962929	Gm01	5062531	0.252 ± 0.004	0.699	0.939	0.733	0.012	0.081	0.475	0.643	0.047
AX-93617375	Gm01	5066554	0.344 ± 0.014	0.448	0.833	1.575	0.224	0.132	0.159	0.441	0.03
AX-93962932	Gm01	5078203	0.237 ± 0.008	0.182	0.935	0.507	0.1	0.013	0.399	0.576	0.2
AX-93962934	Gm01	5084519	0.111 ± 0.017	0.281	0.009	1.495	0.216	0.148	1.432	0.004	0.45
AX-93962935	Gm01	5092645	0.384 ± 0.02	0.893	0.578	0.222	0.042	0.078	0.02	0.46	0.02
AX-93666756	Gm01	5106510	0.417 ± 0.012	0.119	0.689	0.78	0.145	0.101	0.054	0.106	0.115
AX-93962938	Gm01	5108031	0.417 ± 0.012	0.147	0.583	0.732	0.145	0.125	0.039	0.103	0.119
AX-94265899	Gm01	5132918	0.492 ± 0.008	0.439	0.743	2.221	0.062	0.025	0.418	0.218	0.148
AX-93962942	Gm01	5135960	0.491 ± 0.008	0.383	0.738	2.022	0.043	0.011	0.489	0.133	0.133
AX-94279436	Gm01	5137766	0.353 ± 0.017	0.596	0.2	0.66	0.284	0.137	0.08	0.552	0.064
AX-93913652	Gm01	5145426	0.485 ± 0.006	0.273	0.674	1.867	0.052	0.068	0.564	0.145	0.212
AX-93962943	Gm01	5146592	0.363 ± 0.019	0.767	0.301	0.631	0.114	0.176	0.097	0.536	0.023
AX-93913653	Gm01	5146668	0.364 ± 0.018	0.759	0.316	0.654	0.111	0.212	0.097	0.55	0.023
AX-93913655	Gm01	5149033	0.363 ± 0.019	0.767	0.301	0.631	0.114	0.176	0.097	0.536	0.023
AX-93913658	Gm01	5154227	0.485 ± 0.006	0.273	0.674	1.867	0.052	0.068	0.564	0.145	0.212
AX-93666761	Gm01	5164536	0.364 ± 0.02	0.767	0.297	0.631	0.108	0.176	0.107	0.536	0.023
AX-93913671	Gm01	5166143	0.383 ± 0.017	0.595	0.247	0.483	0.24	0.252	0.052	0.542	0.087
AX-93666763	Gm01	5176889	0.365 ± 0.019	0.69	0.271	0.682	0.109	0.147	0.087	0.539	0.006
AX-93913684	Gm01	5181297	0.383 ± 0.017	0.595	0.247	0.483	0.24	0.252	0.052	0.542	0.087
AX-93962949	Gm01	5186712	0.363 ± 0.019	0.767	0.301	0.631	0.114	0.176	0.097	0.536	0.023
AX-93666766	Gm01	5199024	0.366 ± 0.019	0.798	0.351	0.711	0.109	0.147	0.089	0.515	0.059
AX-94265906	Gm01	5200744	0.484 ± 0.006	0.273	0.757	1.867	0.058	0.068	0.5	0.145	0.237
AX-93962952	Gm01	5203472	0.425 ± 0.006	0.078	0.284	1.035	0.067	0.207	0.237	0.104	0.243
AX-93617501	Gm01	5203935	0.362 ± 0.018	0.838	0.287	0.633	0.072	0.213	0.062	0.557	0.013
AX-93913722	Gm01	5206197	0.483 ± 0.007	0.225	0.634	1.945	0.047	0.046	0.58	0.148	0.174
AX-93962953	Gm01	5207711	0.353 ± 0.019	0.68	0.174	0.644	0.254	0.128	0.208	0.587	0.048
AX-93666769	Gm01	5213561	0.403 ± 0.02	0.726	0.299	0.313	0.173	0.079	0.03	0.594	0.074
AX-93913744	Gm01	5215085	0.485 ± 0.006	0.273	0.674	1.867	0.052	0.068	0.564	0.145	0.212
AX-93962955	Gm01	5215265	0.36 ± 0.019	0.802	0.228	0.65	0.189	0.156	0.137	0.555	0.083
AX-93913748	Gm01	5219984	0.485 ± 0.006	0.273	0.674	1.867	0.052	0.068	0.564	0.145	0.212
AX-93666771	Gm01	5220012	0.365 ± 0.019	0.69	0.271	0.682	0.109	0.147	0.087	0.539	0.006
AX-93913749	Gm01	5222865	0.486 ± 0.005	0.252	0.647	1.843	0.124	0.044	0.514	0.154	0.224
AX-93617535	Gm01	5224516	0.485 ± 0.006	0.273	0.674	1.867	0.052	0.068	0.564	0.145	0.212
AX-93666772	Gm01	5225877	0.363 ± 0.019	0.767	0.301	0.631	0.114	0.176	0.097	0.536	0.023
AX-94279453	Gm01	5227745	0.492 ± 0.006	0.146	0.532	1.096	0.063	0.074	0.452	0.059	0.325
AX-93666773	Gm01	5235341	0.117 ± 0.015	0.598	0.427	0.97	0.626	0.448	1.286	0.673	0.34
AX-93666774	Gm01	5244701	0.363 ± 0.018	0.824	0.331	0.524	0.12	0.196	0.107	0.53	0.052
AX-93617551	Gm01	5244923	0.364 ± 0.018	0.748	0.301	0.575	0.114	0.168	0.097	0.536	0.023
AX-93666775	Gm01	5249550	0.361 ± 0.018	0.726	0.311	0.616	0.061	0.161	0.142	0.519	0.049
AX-93666776	Gm01	5250864	0.366 ± 0.018	0.86	0.384	0.602	0.114	0.168	0.099	0.512	0.091
AX-93617554	Gm01	5251363	0.364 ± 0.018	0.748	0.301	0.575	0.114	0.168	0.097	0.536	0.023
AX-93666777	Gm01	5251956	0.356 ± 0.017	0.736	0.129	0.678	0.073	0.121	0.14	0.484	0.065
AX-93913769	Gm01	5252546	0.364 ± 0.018	0.748	0.301	0.575	0.114	0.168	0.097	0.536	0.023
AX-94273109	Gm01	5261279	0.364 ± 0.018	0.748	0.301	0.575	0.114	0.168	0.097	0.536	0.023
AX-93962963	Gm01	5263109	0.378 ± 0.02	0.677	0.36	0.306	0.153	0.127	0.097	0.321	0.037
AX-93617562	Gm01	5265412	0.494 ± 0.006	0.148	0.561	1.133	0.062	0.031	0.481	0.06	0.3
AX-93962964	Gm01	5266254	0.368 ± 0.018	0.707	0.241	0.664	0.184	0.177	0.128	0.598	0.043
AX-93666780	Gm01	5270202	0.383 ± 0.016	0.646	0.275	0.39	0.246	0.274	0.061	0.536	0.12
AX-93666782	Gm01	5273351	0.119 ± 0.015	0.504	0.26	0.961	0.691	0.267	1.364	0.643	0.303
AX-93666783	Gm01	5274213	0.365 ± 0.019	0.673	0.198	0.644	0.182	0.168	0.107	0.577	0.005
AX-93962968	Gm01	5276480	0.368 ± 0.018	0.707	0.241	0.664	0.184	0.177	0.128	0.598	0.043
AX-93962970	Gm01	5277986	0.494 ± 0.007	0.217	0.535	1.023	0.066	0.074	0.464	0.058	0.324
AX-93962971	Gm01	5279823	0.368 ± 0.018	0.707	0.241	0.664	0.184	0.177	0.128	0.598	0.043
AX-93666788	Gm01	5282680	0.057 ± 0.007	0.543	0.73	0.438	0.32	0.051	0.456	0.554	0.032
AX-93666790	Gm01	5286612	0.443 ± 0.01	0.417	0.201	1.492	0.058	0.055	0.248	0.314	0.277
AX-93666795	Gm01	5293528	0.445 ± 0.01	0.388	0.254	1.406	0.095	0.078	0.273	0.319	0.277
AX-93666796	Gm01	5295216	0.442 ± 0.011	0.38	0.204	1.361	0.069	0.053	0.248	0.323	0.348
AX-93962984	Gm01	5300976	0.368 ± 0.018	0.707	0.241	0.664	0.184	0.177	0.128	0.598	0.043
AX-93962985	Gm01	5301419	0.368 ± 0.018	0.707	0.241	0.664	0.184	0.177	0.128	0.598	0.043
AX-93962986	Gm01	5303056	0.366 ± 0.018	0.647	0.28	0.622	0.174	0.178	0.127	0.565	0.061
AX-93666804	Gm01	5307975	0.367 ± 0.018	0.707	0.319	0.664	0.168	0.177	0.128	0.598	0.014
AX-93666806	Gm01	5311088	0.461 ± 0.007	0.277	0.209	1.146	0.105	0.029	0.347	0.353	0.338
AX-93962991	Gm01	5314205	0.089 ± 0.014	0.64	0.06	0.578	0.012	0.285	1.479	0.337	0.585
AX-93666809	Gm01	5317161	0.409 ± 0.016	0.435	0.6	0.574	0.006	0.086	0.04	0.259	0.014
AX-93666812	Gm01	5327812	0.409 ± 0.016	0.435	0.6	0.574	0.006	0.086	0.04	0.259	0.014
AX-93666817	Gm01	5337442	0.406 ± 0.015	0.354	0.476	0.572	0.043	0.052	0.069	0.257	0.004
AX-93963005	Gm01	5349699	0.371 ± 0.017	0.604	0.199	0.66	0.122	0.101	0.146	0.685	0.052
AX-93963006	Gm01	5351074	0.37 ± 0.016	0.544	0.109	0.787	0.087	0.07	0.16	0.69	0.097
AX-93617631	Gm01	5362292	0.492 ± 0.007	0.128	0.535	1.161	0.117	0.046	0.527	0.053	0.294
AX-93666826	Gm01	5363401	0.492 ± 0.007	0.128	0.535	1.161	0.117	0.046	0.527	0.053	0.294
AX-93666827	Gm01	5368184	0.492 ± 0.007	0.128	0.535	1.161	0.117	0.046	0.527	0.053	0.294
AX-93666828	Gm01	5368602	0.491 ± 0.006	0.109	0.462	1.135	0.163	0.031	0.473	0.069	0.294
AX-93666829	Gm01	5370482	0.492 ± 0.006	0.113	0.535	1.201	0.117	0.061	0.527	0.053	0.294
AX-93963011	Gm01	5374910	0.492 ± 0.007	0.128	0.535	1.161	0.117	0.046	0.527	0.053	0.294
AX-93963014	Gm01	5379813	0.491 ± 0.006	0.104	0.577	1.034	0.112	0.022	0.591	0.027	0.252
AX-93666833	Gm01	5392785	0.447 ± 0.009	0.338	0.163	1.489	0.009	0.004	0.227	0.379	0.29
AX-93666834	Gm01	5401093	0.448 ± 0.009	0.312	0.126	1.512	0.037	0.009	0.207	0.365	0.302
AX-93913875	Gm01	5401909	0.447 ± 0.009	0.338	0.163	1.489	0.009	0.004	0.227	0.379	0.29
AX-93666836	Gm01	5408549	0.447 ± 0.009	0.338	0.163	1.489	0.009	0.004	0.227	0.379	0.29
AX-93963020	Gm01	5409895	0.447 ± 0.007	0.411	0.199	1.391	0.062	0.021	0.226	0.379	0.268
AX-93963023	Gm01	5415609	0.448 ± 0.008	0.411	0.163	1.391	0.009	0.021	0.227	0.379	0.29
AX-93963024	Gm01	5417113	0.449 ± 0.007	0.36	0.163	1.506	0.009	0.049	0.227	0.373	0.29
AX-93666842	Gm01	5418228	0.448 ± 0.008	0.411	0.163	1.391	0.009	0.021	0.227	0.379	0.29
AX-93666843	Gm01	5420249	0.449 ± 0.007	0.38	0.163	1.463	0.009	0.064	0.227	0.373	0.29
AX-93666844	Gm01	5421975	0.448 ± 0.008	0.411	0.163	1.391	0.009	0.021	0.227	0.379	0.29
AX-93666845	Gm01	5427659	0.448 ± 0.008	0.411	0.163	1.391	0.009	0.021	0.227	0.379	0.29
AX-93666846	Gm01	5432078	0.448 ± 0.008	0.411	0.163	1.391	0.009	0.021	0.227	0.379	0.29
AX-93913905	Gm01	5434257	0.492 ± 0.005	0.184	0.535	1.072	0.117	0.029	0.527	0.053	0.294
AX-93666847	Gm01	5438921	0.448 ± 0.008	0.411	0.163	1.391	0.009	0.021	0.227	0.379	0.29
AX-93666848	Gm01	5453410	0.45 ± 0.007	0.35	0.175	1.45	0.007	0.021	0.227	0.39	0.29
AX-93913946	Gm01	5466375	0.446 ± 0.008	0.452	0.179	1.408	0.049	0.041	0.227	0.373	0.296
AX-93963034	Gm01	5473170	0.376 ± 0.016	0.589	0.133	0.654	0.059	0.073	0.153	0.668	0.031
AX-93963035	Gm01	5482171	0.376 ± 0.016	0.589	0.133	0.654	0.059	0.073	0.153	0.668	0.031
AX-93963037	Gm01	5488700	0.06 ± 0.006	0.388	0.936	0.202	0.18	0.107	0.615	0.783	0.003
AX-93666853	Gm01	5501152	0.06 ± 0.006	0.388	0.936	0.202	0.18	0.107	0.615	0.783	0.003
AX-93963042	Gm01	5501833	0.136 ± 0.015	0.556	0.563	0.699	0.337	0.255	1.671	0.835	0.396
AX-93963043	Gm01	5503873	0.136 ± 0.015	0.556	0.563	0.699	0.337	0.255	1.671	0.835	0.396
AX-93666856	Gm01	5505066	0.136 ± 0.015	0.556	0.563	0.699	0.337	0.255	1.671	0.835	0.396
AX-93963045	Gm01	5506944	0.136 ± 0.015	0.556	0.563	0.699	0.337	0.255	1.671	0.835	0.396
AX-93666858	Gm01	5509936	0.136 ± 0.015	0.556	0.563	0.699	0.337	0.255	1.671	0.835	0.396
AX-93666859	Gm01	5511286	0.136 ± 0.015	0.556	0.563	0.699	0.337	0.255	1.671	0.835	0.396
AX-93963052	Gm01	5518023	0.136 ± 0.015	0.556	0.563	0.699	0.337	0.255	1.671	0.835	0.396
AX-93963056	Gm01	5526200	0.139 ± 0.015	0.593	0.559	0.799	0.314	0.189	1.872	0.894	0.452
AX-93963057	Gm01	5527646	0.136 ± 0.015	0.556	0.563	0.699	0.337	0.255	1.671	0.835	0.396
AX-93963060	Gm01	5533299	0.139 ± 0.015	0.56	0.709	0.582	0.326	0.219	1.822	0.817	0.396
AX-93963062	Gm01	5535036	0.135 ± 0.015	0.539	0.563	0.707	0.337	0.219	1.671	0.785	0.396
AX-93666876	Gm01	5543477	0.376 ± 0.016	0.757	0.141	0.525	0.171	0.069	0.056	0.715	0.003
AX-93963067	Gm01	5545854	0.358 ± 0.019	0.356	0.14	0.594	0.294	0.053	0.088	0.443	0.084
AX-93666879	Gm01	5553235	0.367 ± 0.018	0.46	0.23	0.532	0.254	0.018	0.074	0.526	0.108
AX-93666880	Gm01	5554311	0.367 ± 0.018	0.46	0.23	0.532	0.254	0.018	0.074	0.526	0.108
AX-93963072	Gm01	5557377	0.363 ± 0.018	0.503	0.257	0.72	0.262	0.062	0.061	0.524	0.065
AX-93963073	Gm01	5561976	0.364 ± 0.018	0.451	0.223	0.709	0.281	0.033	0.074	0.496	0.106
AX-93963075	Gm01	5563859	0.392 ± 0.021	0.569	0.551	0.381	0.067	0.136	0.048	0.423	0.106
AX-93617824	Gm01	5568956	0.364 ± 0.018	0.451	0.223	0.709	0.281	0.033	0.074	0.496	0.106
AX-93963079	Gm01	5571868	0.363 ± 0.018	0.451	0.265	0.709	0.367	0.033	0.076	0.496	0.087
AX-93963080	Gm01	5573833	0.358 ± 0.019	0.365	0.116	0.843	0.337	0.045	0.123	0.452	0.11
AX-93666890	Gm01	5583551	0.473 ± 0.005	0.022	0.312	1.862	0.228	0.064	0.434	0.002	0.368
AX-93666891	Gm01	5584830	0.492 ± 0.006	0.049	0.65	1.381	0.043	0.12	0.67	0.032	0.369
AX-93666892	Gm01	5589360	0.492 ± 0.006	0.049	0.65	1.381	0.043	0.12	0.67	0.032	0.369
AX-93963085	Gm01	5592091	0.492 ± 0.006	0.049	0.65	1.381	0.043	0.12	0.67	0.032	0.369
AX-93666896	Gm01	5598269	0.484 ± 0.012	0.108	0.633	1.675	0.001	0.181	0.537	0.014	0.304
AX-93666897	Gm01	5599308	0.492 ± 0.006	0.049	0.65	1.381	0.043	0.12	0.67	0.032	0.369
AX-93963088	Gm01	5601673	0.48 ± 0.012	0.094	0.582	1.76	0.049	0.221	0.465	0.008	0.352
AX-93963089	Gm01	5602203	0.482 ± 0.01	0.105	0.605	1.016	0.091	0.022	1.026	0.05	0.22
AX-93963095	Gm01	5617175	0.487 ± 0.01	0.212	0.573	1.628	0.046	0.338	0.508	0.014	0.317
AX-93666907	Gm01	5619428	0.475 ± 0.006	0.029	0.293	1.832	0.201	0.057	0.507	0.003	0.347
AX-93666909	Gm01	5621372	0.493 ± 0.006	0.089	0.65	1.297	0.043	0.279	0.67	0.032	0.369
AX-93963100	Gm01	5628399	0.493 ± 0.006	0.107	0.595	1.356	0.024	0.282	0.674	0.031	0.369
AX-93666913	Gm01	5629729	0.49 ± 0.008	0.016	0.434	1.229	0.079	0.31	0.711	0.053	0.24
AX-93666914	Gm01	5631123	0.493 ± 0.006	0.089	0.65	1.297	0.043	0.279	0.67	0.032	0.369
AX-93963103	Gm01	5632590	0.493 ± 0.006	0.108	0.65	1.316	0.043	0.226	0.67	0.054	0.369
AX-93666916	Gm01	5635607	0.493 ± 0.006	0.089	0.65	1.297	0.043	0.279	0.67	0.032	0.369
AX-93963107	Gm01	5642421	0.491 ± 0.006	0.141	0.586	1.348	0.035	0.28	0.677	0.049	0.367
AX-94279539	Gm01	5647261	0.493 ± 0.006	0.089	0.65	1.297	0.043	0.279	0.67	0.032	0.369
AX-93666921	Gm01	5649753	0.493 ± 0.005	0.069	0.65	1.369	0.043	0.345	0.67	0.036	0.369
AX-93963111	Gm01	5650418	0.493 ± 0.006	0.089	0.65	1.297	0.043	0.279	0.67	0.032	0.369
AX-93666924	Gm01	5653367	0.493 ± 0.006	0.089	0.65	1.297	0.043	0.279	0.67	0.032	0.369
AX-93963115	Gm01	5662419	0.493 ± 0.006	0.089	0.65	1.297	0.043	0.279	0.67	0.032	0.369
AX-93963118	Gm01	5666768	0.493 ± 0.005	0.079	0.694	1.294	0.009	0.171	0.667	0.035	0.383
AX-93666929	Gm01	5669351	0.467 ± 0.009	0.003	0.627	1.319	0.006	0.291	0.824	0.021	0.304
AX-93963122	Gm01	5675060	0.485 ± 0.008	0.059	0.644	0.893	0.048	0.22	0.982	0.049	0.369
AX-93963125	Gm01	5680924	0.484 ± 0.009	0.05	0.644	1.052	0.048	0.22	0.982	0.04	0.369
AX-93666937	Gm01	5683301	0.47 ± 0.006	0.004	0.326	1.258	0.094	0.003	0.706	0.068	0.284
AX-93963129	Gm01	5686999	0.483 ± 0.009	0.034	0.644	1.068	0.048	0.17	0.982	0.062	0.369
AX-93666941	Gm01	5695053	0.482 ± 0.009	0.049	0.62	1.008	0.029	0.245	0.906	0.023	0.37
AX-93963134	Gm01	5703620	0.462 ± 0.008	0.04	0.432	1.104	0.016	0.015	0.351	0.004	0.181
AX-93666948	Gm01	5722405	0.448 ± 0.008	0.045	0.356	1.511	0.097	0.071	0.573	0.008	0.197
AX-93963141	Gm01	5724140	0.464 ± 0.006	0.009	0.414	1.212	0.214	0.02	0.706	0.026	0.232
AX-94273964	Gm01	5729824	0.441 ± 0.007	0.098	0.225	1.226	0.014	0.142	0.596	0.044	0.221
AX-93666952	Gm01	5733446	0.44 ± 0.007	0.052	0.244	1.172	0.006	0.113	0.573	0.03	0.213
AX-93963146	Gm01	5735524	0.44 ± 0.007	0.13	0.258	1.238	0.001	0.11	0.623	0.056	0.175
AX-93963147	Gm01	5737104	0.441 ± 0.007	0.098	0.225	1.226	0.014	0.142	0.596	0.044	0.221
AX-93963148	Gm01	5740373	0.441 ± 0.007	0.098	0.225	1.226	0.014	0.142	0.596	0.044	0.221
AX-93963150	Gm01	5743158	0.439 ± 0.007	0.062	0.138	1.061	0.05	0.133	0.498	0.015	0.34
AX-93963151	Gm01	5746565	0.458 ± 0.006	0.039	0.234	0.956	0.057	0.084	0.733	0.025	0.279
AX-93963152	Gm01	5747926	0.44 ± 0.008	0.116	0.188	1.282	0.004	0.144	0.601	0.045	0.221
AX-93963154	Gm01	5752831	0.443 ± 0.007	0.056	0.253	1.285	0.03	0.16	0.639	0.033	0.197
AX-93666965	Gm01	5759011	0.443 ± 0.007	0.093	0.238	1.254	0.011	0.111	0.596	0.05	0.221
AX-93963163	Gm01	5772214	0.477 ± 0.009	0.002	0.476	0.807	0.029	0.308	1.01	0.012	0.396
AX-93963164	Gm01	5773819	0.458 ± 0.006	0.039	0.234	0.956	0.057	0.084	0.733	0.025	0.279
AX-93963165	Gm01	5774982	0.46 ± 0.006	0.052	0.273	0.932	0.067	0.104	0.654	0.006	0.291
AX-93666975	Gm01	5778018	0.454 ± 0.006	0.01	0.263	0.975	0.035	0.072	0.722	0.007	0.31
AX-93963166	Gm01	5780154	0.458 ± 0.006	0.039	0.234	0.956	0.057	0.084	0.733	0.025	0.279
AX-93963168	Gm01	5784974	0.458 ± 0.006	0.039	0.234	0.956	0.057	0.084	0.733	0.025	0.279
AX-93666980	Gm01	5786540	0.44 ± 0.007	0.084	0.24	1.14	0.014	0.142	0.594	0.039	0.228
AX-93617850	Gm01	5790654	0.458 ± 0.006	0.039	0.234	0.956	0.057	0.084	0.733	0.025	0.279
AX-93963172	Gm01	5791100	0.458 ± 0.006	0.039	0.234	0.956	0.057	0.084	0.733	0.025	0.279
AX-93963177	Gm01	5800138	0.455 ± 0.007	0.07	0.234	1.024	0	0.072	0.691	0.016	0.279
AX-93963178	Gm01	5801366	0.459 ± 0.007	0.039	0.249	0.956	0.065	0.084	0.799	0.025	0.284
AX-93666989	Gm01	5803162	0.441 ± 0.007	0.098	0.225	1.226	0.014	0.142	0.596	0.044	0.221
AX-93963179	Gm01	5804880	0.458 ± 0.006	0.039	0.234	0.956	0.057	0.084	0.733	0.025	0.279
AX-93963184	Gm01	5812145	0.457 ± 0.007	0.056	0.234	0.971	0.057	0.044	0.733	0.004	0.279
AX-93666996	Gm01	5818169	0.477 ± 0.009	0.002	0.476	0.807	0.029	0.308	1.01	0.012	0.396
AX-93666997	Gm01	5821772	0.473 ± 0.009	0.062	0.436	0.791	0.062	0.284	0.876	0.018	0.502
AX-93914081	Gm01	5822396	0.438 ± 0.007	0.175	0.195	1.207	0.017	0.123	0.491	0.012	0.31
AX-93667001	Gm01	5835864	0.451 ± 0.009	0.1	0.243	1.056	0.171	0.215	0.56	0.005	0.432
AX-93667005	Gm01	5842138	0.444 ± 0.008	0.02	0.148	1.093	0.057	0.201	0.555	0.023	0.492
AX-93963195	Gm01	5849083	0.451 ± 0.009	0.1	0.243	1.056	0.171	0.215	0.56	0.005	0.432
AX-93963197	Gm01	5853302	0.473 ± 0.009	0.062	0.436	0.791	0.062	0.284	0.876	0.018	0.502
AX-93963198	Gm01	5853689	0.481 ± 0.009	0.13	0.52	0.962	0.074	0.174	0.8	0.009	0.579
AX-93667012	Gm01	5861997	0.473 ± 0.009	0.062	0.436	0.791	0.062	0.284	0.876	0.018	0.502
AX-93914082	Gm01	5868693	0.477 ± 0.009	0.059	0.438	0.693	0.02	0.256	0.879	0.014	0.494
AX-93667016	Gm01	5870359	0.471 ± 0.009	0.097	0.387	0.814	0.064	0.25	0.922	0.047	0.423
AX-93963206	Gm01	5871185	0.473 ± 0.009	0.062	0.436	0.791	0.062	0.284	0.876	0.018	0.502
AX-93667018	Gm01	5873051	0.474 ± 0.01	0.073	0.384	0.747	0.048	0.231	0.876	0.039	0.621
AX-93667019	Gm01	5874445	0.451 ± 0.009	0.1	0.243	1.056	0.171	0.215	0.56	0.005	0.432
AX-93667020	Gm01	5886237	0.494 ± 0.006	0.042	0.756	0.407	0.008	0.616	1.153	0.028	0.25
AX-93667023	Gm01	5890555	0.479 ± 0.01	0.099	0.572	0.863	0.105	0.27	0.639	0.014	0.625
AX-93963212	Gm01	5891840	0.477 ± 0.01	0.087	0.595	0.823	0.066	0.251	0.715	0.017	0.597
AX-93963213	Gm01	5893482	0.475 ± 0.01	0.062	0.575	0.791	0.049	0.284	0.718	0.018	0.568
AX-93667026	Gm01	5895068	0.475 ± 0.01	0.062	0.575	0.791	0.049	0.284	0.718	0.018	0.568
AX-93667028	Gm01	5898316	0.474 ± 0.01	0.074	0.65	0.784	0.075	0.238	0.71	0.025	0.568
AX-93914083	Gm01	5901905	0.473 ± 0.01	0.046	0.55	0.772	0.014	0.32	0.662	0.011	0.585
AX-93667030	Gm01	5902623	0.473 ± 0.01	0.06	0.622	0.785	0.068	0.298	0.745	0.02	0.539
AX-93667033	Gm01	5909078	0.453 ± 0.01	0.1	0.358	1.056	0.155	0.215	0.431	0.005	0.494
AX-93667034	Gm01	5911739	0.477 ± 0.009	0.032	0.344	0.912	0.014	0.294	0.735	0.016	0.706
AX-93667036	Gm01	5919949	0.452 ± 0.01	0.188	0.191	1.071	0.193	0.17	0.427	0.014	0.778
AX-93667037	Gm01	5921047	0.452 ± 0.011	0.209	0.24	1.087	0.183	0.124	0.436	0.006	0.677
AX-93963224	Gm01	5922508	0.453 ± 0.01	0.188	0.24	1.071	0.183	0.17	0.436	0.014	0.677
AX-93667041	Gm01	5928809	0.453 ± 0.01	0.188	0.24	1.071	0.183	0.17	0.436	0.014	0.677
AX-93963227	Gm01	5930534	0.448 ± 0.01	0.186	0.293	1.032	0.255	0.137	0.472	0.01	0.667
AX-93667043	Gm01	5933084	0.453 ± 0.01	0.188	0.24	1.071	0.183	0.17	0.436	0.014	0.677
AX-93667044	Gm01	5933681	0.453 ± 0.01	0.188	0.24	1.071	0.183	0.17	0.436	0.014	0.677
AX-93963230	Gm01	5935663	0.456 ± 0.011	0.231	0.246	0.892	0.211	0.239	0.295	0.027	0.898
AX-93667046	Gm01	5937616	0.454 ± 0.01	0.145	0.213	1.129	0.188	0.197	0.45	0.016	0.618
AX-93667047	Gm01	5938501	0.451 ± 0.01	0.103	0.122	0.944	0.145	0.205	0.392	0.012	0.662
AX-93667048	Gm01	5939953	0.453 ± 0.01	0.188	0.24	1.071	0.183	0.17	0.436	0.014	0.677
AX-93963233	Gm01	5941430	0.453 ± 0.01	0.188	0.24	1.071	0.183	0.17	0.436	0.014	0.677
AX-93667049	Gm01	5943146	0.452 ± 0.01	0.188	0.224	1.071	0.226	0.17	0.445	0.014	0.702
AX-93667052	Gm01	5946525	0.371 ± 0.008	0.024	0.115	0.769	0.211	0.017	0.724	0.071	0.425
AX-93914084	Gm01	5949964	0.456 ± 0.011	0.232	0.239	1.151	0.252	0.159	0.373	0.017	0.737
AX-93963238	Gm01	5951105	0.453 ± 0.01	0.188	0.24	1.071	0.183	0.17	0.436	0.014	0.677
AX-93963239	Gm01	5954303	0.461 ± 0.011	0.296	0.227	1.273	0.231	0.231	0.382	0.012	0.59
AX-93667056	Gm01	5957517	0.475 ± 0.01	0.089	0.364	0.809	0.112	0.195	0.801	0.012	0.784
AX-93667058	Gm01	5964376	0.475 ± 0.01	0.144	0.432	0.806	0.072	0.234	0.724	0.009	0.76
AX-93617855	Gm01	5987459	0.473 ± 0.008	0.058	0.31	0.799	0.115	0.155	0.532	0.023	0.761
AX-93667062	Gm01	5987782	0.474 ± 0.009	0.119	0.222	0.953	0.198	0.124	0.502	0.002	0.76
AX-93667063	Gm01	5989460	0.471 ± 0.008	0.08	0.25	0.896	0.128	0.267	0.557	0.018	0.761
AX-93963246	Gm01	5992772	0.461 ± 0.008	0.136	0.219	0.77	0.155	0.118	0.494	0.021	0.761
AX-93963247	Gm01	5994862	0.469 ± 0.009	0.12	0.25	0.825	0.128	0.11	0.557	0.003	0.761
AX-93667067	Gm01	5996228	0.474 ± 0.009	0.102	0.212	0.872	0.154	0.06	0.576	0.004	0.629
AX-93667068	Gm01	5998930	0.469 ± 0.009	0.12	0.25	0.825	0.128	0.11	0.557	0.003	0.761
AX-93667069	Gm01	6002635	0.466 ± 0.008	0.124	0.184	0.901	0.158	0.116	0.523	0.004	0.918
AX-93667070	Gm01	6005863	0.471 ± 0.009	0.123	0.228	0.856	0.087	0.088	0.495	0.017	0.777
AX-93667071	Gm01	6007049	0.47 ± 0.008	0.068	0.25	0.879	0.128	0.074	0.557	0.003	0.761
AX-93963256	Gm01	6011879	0.474 ± 0.009	0.119	0.222	0.953	0.198	0.124	0.502	0.002	0.76
AX-93963257	Gm01	6016636	0.469 ± 0.009	0.12	0.25	0.825	0.128	0.11	0.557	0.003	0.761
AX-93667078	Gm01	6018681	0.471 ± 0.009	0.147	0.289	0.945	0.126	0.093	0.557	0.004	0.713
AX-93963262	Gm01	6025082	0.469 ± 0.009	0.12	0.25	0.825	0.128	0.11	0.557	0.003	0.761
AX-93617857	Gm01	6029873	0.476 ± 0.009	0.128	0.432	0.84	0.072	0.215	0.724	0.009	0.76
AX-93667085	Gm01	6034246	0.471 ± 0.009	0.165	0.207	0.911	0.143	0.154	0.581	0.01	0.77
AX-93667086	Gm01	6035665	0.47 ± 0.008	0.105	0.25	0.858	0.128	0.094	0.557	0.003	0.761
AX-93963264	Gm01	6038500	0.474 ± 0.009	0.119	0.222	0.953	0.198	0.124	0.502	0.002	0.76
AX-93667088	Gm01	6039023	0.467 ± 0.009	0.121	0.243	0.888	0.144	0.098	0.544	0.02	0.77
AX-93963266	Gm01	6040646	0.469 ± 0.009	0.12	0.25	0.825	0.128	0.11	0.557	0.003	0.761
AX-93963267	Gm01	6046856	0.474 ± 0.009	0.119	0.222	0.953	0.198	0.124	0.502	0.002	0.76
AX-93963269	Gm01	6048483	0.469 ± 0.009	0.12	0.25	0.825	0.128	0.11	0.557	0.003	0.761
AX-93963271	Gm01	6052270	0.468 ± 0.009	0.093	0.215	0.789	0.144	0.094	0.557	0.004	0.775
AX-93667093	Gm01	6053337	0.279 ± 0.005	0.192	0.608	0.549	0.393	0.291	0.337	0.219	0.755
AX-93667094	Gm01	6054943	0.47 ± 0.008	0.105	0.25	0.858	0.128	0.094	0.557	0.003	0.761
AX-93667095	Gm01	6057913	0.464 ± 0.009	0.092	0.166	0.826	0.167	0.175	0.432	0.01	0.846
AX-93667098	Gm01	6062126	0.475 ± 0.01	0.144	0.432	0.806	0.072	0.234	0.724	0.009	0.76
AX-93963292	Gm01	6089095	0.469 ± 0.009	0.12	0.25	0.825	0.128	0.11	0.557	0.003	0.761
AX-93667118	Gm01	6106082	0.471 ± 0.009	0.05	0.208	0.742	0.095	0.109	0.574	0.017	0.784
AX-93914090	Gm01	6106278	0.469 ± 0.009	0.12	0.25	0.825	0.128	0.11	0.557	0.003	0.761
AX-93963305	Gm01	6115554	0.469 ± 0.009	0.12	0.25	0.825	0.128	0.11	0.557	0.003	0.761
AX-93667126	Gm01	6136967	0.469 ± 0.009	0.12	0.25	0.825	0.128	0.11	0.557	0.003	0.761
AX-93667128	Gm01	6144017	0.466 ± 0.009	0.133	0.185	0.952	0.147	0.179	0.471	0.003	0.794
AX-93667132	Gm01	6149972	0.469 ± 0.009	0.14	0.235	0.787	0.181	0.069	0.51	0.012	0.838
AX-93617862	Gm01	6150550	0.469 ± 0.009	0.12	0.25	0.825	0.128	0.11	0.557	0.003	0.761
AX-93963316	Gm01	6163162	0.476 ± 0.009	0.09	0.183	0.95	0.187	0.104	0.46	0.004	0.772
AX-93963318	Gm01	6166138	0.469 ± 0.009	0.12	0.25	0.825	0.128	0.11	0.557	0.003	0.761
AX-93963319	Gm01	6169573	0.461 ± 0.008	0.066	0.207	0.912	0.03	0.192	0.423	0.035	0.733
AX-93914092	Gm01	6193699	0.477 ± 0.01	0.071	0.381	0.724	0.042	0.234	0.743	0.011	0.784
AX-93667156	Gm01	6269228	0.469 ± 0.009	0.12	0.25	0.825	0.128	0.11	0.557	0.003	0.761
AX-94273956	Gm01	6285536	0.473 ± 0.008	0.089	0.275	0.878	0.094	0.076	0.583	0.001	0.647
AX-93667161	Gm01	6290176	0.469 ± 0.009	0.12	0.25	0.825	0.128	0.11	0.557	0.003	0.761
AX-93667165	Gm01	6312226	0.458 ± 0.008	0.136	0.089	0.851	0.169	0.074	0.598	0.02	0.668
AX-93617865	Gm01	6313220	0.486 ± 0.009	0.178	0.544	0.847	0.018	0.216	0.939	0.042	0.968
AX-93963350	Gm01	6317084	0.476 ± 0.009	0.115	0.235	0.979	0.202	0.094	0.502	0.007	0.76
AX-93667170	Gm01	6333999	0.475 ± 0.01	0.144	0.432	0.806	0.072	0.234	0.724	0.009	0.76
AX-93667173	Gm01	6336757	0.469 ± 0.009	0.12	0.25	0.825	0.128	0.11	0.557	0.003	0.761
AX-93963355	Gm01	6339264	0.467 ± 0.009	0.099	0.299	0.781	0.147	0.161	0.548	0.007	0.702
AX-93667175	Gm01	6340107	0.463 ± 0.009	0.104	0.146	0.782	0.094	0.166	0.449	0.016	0.728
AX-93963358	Gm01	6343870	0.469 ± 0.009	0.12	0.25	0.825	0.128	0.11	0.557	0.003	0.761
AX-93667177	Gm01	6346053	0.467 ± 0.009	0.057	0.314	0.741	0.149	0.126	0.544	0.021	0.858
AX-93963360	Gm01	6348780	0.468 ± 0.009	0.085	0.234	0.758	0.058	0.064	0.569	0.005	0.761
AX-93963361	Gm01	6349629	0.469 ± 0.009	0.12	0.25	0.825	0.128	0.11	0.557	0.003	0.761
AX-93914096	Gm01	6349752	0.475 ± 0.01	0.144	0.432	0.806	0.072	0.234	0.724	0.009	0.76
AX-93667182	Gm01	6369254	0.469 ± 0.009	0.12	0.25	0.825	0.128	0.11	0.557	0.003	0.761
AX-93667183	Gm01	6376537	0.469 ± 0.009	0.12	0.25	0.825	0.128	0.11	0.557	0.003	0.761
AX-93667184	Gm01	6376837	0.469 ± 0.009	0.12	0.25	0.825	0.128	0.11	0.557	0.003	0.761
AX-93667187	Gm01	6383177	0.468 ± 0.008	0.097	0.21	0.858	0.076	0.11	0.552	0.003	0.695
AX-93667188	Gm01	6386547	0.469 ± 0.009	0.12	0.25	0.825	0.128	0.11	0.557	0.003	0.761
AX-93963371	Gm01	6389742	0.469 ± 0.009	0.12	0.25	0.825	0.128	0.11	0.557	0.003	0.761
AX-93617866	Gm01	6389953	0.475 ± 0.01	0.144	0.432	0.806	0.072	0.234	0.724	0.009	0.76
AX-93963372	Gm01	6391073	0.474 ± 0.009	0.119	0.222	0.953	0.198	0.124	0.502	0.002	0.76
AX-93963373	Gm01	6392849	0.469 ± 0.009	0.12	0.25	0.825	0.128	0.11	0.557	0.003	0.761
AX-93667192	Gm01	6395659	0.477 ± 0.01	0.104	0.398	0.86	0.077	0.264	0.74	0.007	0.698
AX-93667196	Gm01	6406202	0.469 ± 0.009	0.12	0.25	0.825	0.128	0.11	0.557	0.003	0.761
AX-93667197	Gm01	6407139	0.467 ± 0.009	0.119	0.264	0.89	0.152	0.105	0.495	0.012	0.761
AX-93667198	Gm01	6409463	0.466 ± 0.009	0.07	0.182	0.772	0.052	0.176	0.464	0.001	0.813
AX-93963380	Gm01	6418835	0.469 ± 0.009	0.12	0.25	0.825	0.128	0.11	0.557	0.003	0.761
AX-93963381	Gm01	6424934	0.469 ± 0.009	0.12	0.25	0.825	0.128	0.11	0.557	0.003	0.761
AX-93667202	Gm01	6428255	0.468 ± 0.009	0.129	0.202	0.874	0.128	0.172	0.494	0.003	0.746
AX-93914098	Gm01	6428467	0.476 ± 0.009	0.117	0.432	0.819	0.072	0.222	0.724	0.04	0.76
AX-93963384	Gm01	6432822	0.469 ± 0.009	0.12	0.25	0.825	0.128	0.11	0.557	0.003	0.761
AX-93667205	Gm01	6437561	0.469 ± 0.009	0.12	0.25	0.825	0.128	0.11	0.557	0.003	0.761
AX-93963388	Gm01	6445128	0.469 ± 0.009	0.12	0.25	0.825	0.128	0.11	0.557	0.003	0.761
AX-93963389	Gm01	6445725	0.469 ± 0.009	0.12	0.25	0.825	0.128	0.11	0.557	0.003	0.761
AX-93963390	Gm01	6447153	0.477 ± 0.009	0.112	0.186	0.973	0.224	0.118	0.531	0.01	0.715
AX-93667210	Gm01	6448667	0.469 ± 0.009	0.12	0.25	0.825	0.128	0.11	0.557	0.003	0.761
AX-93667211	Gm01	6451276	0.469 ± 0.009	0.12	0.25	0.825	0.128	0.11	0.557	0.003	0.761
AX-93667212	Gm01	6452773	0.469 ± 0.009	0.12	0.25	0.825	0.128	0.11	0.557	0.003	0.761
AX-93667213	Gm01	6453677	0.469 ± 0.009	0.182	0.298	0.866	0.163	0.055	0.58	0.008	0.721
AX-93667214	Gm01	6456337	0.469 ± 0.009	0.12	0.25	0.825	0.128	0.11	0.557	0.003	0.761
AX-93963396	Gm01	6456633	0.469 ± 0.009	0.12	0.25	0.825	0.128	0.11	0.557	0.003	0.761
AX-93667216	Gm01	6458702	0.469 ± 0.009	0.12	0.25	0.825	0.128	0.11	0.557	0.003	0.761
AX-93667217	Gm01	6459927	0.458 ± 0.011	0.204	0.233	1.218	0.216	0.172	0.411	0.032	0.647
AX-93667222	Gm01	6473446	0.469 ± 0.009	0.12	0.25	0.825	0.128	0.11	0.557	0.003	0.761
AX-93963404	Gm01	6476876	0.456 ± 0.008	0.132	0.356	0.729	0.171	0.069	0.509	0.021	0.707
AX-93963410	Gm01	6501302	0.467 ± 0.009	0.151	0.272	0.891	0.126	0.105	0.524	0.011	0.797
AX-93667232	Gm01	6504935	0.469 ± 0.009	0.12	0.25	0.825	0.128	0.11	0.557	0.003	0.761
AX-93667233	Gm01	6506565	0.469 ± 0.009	0.12	0.25	0.825	0.128	0.11	0.557	0.003	0.761
AX-93914099	Gm01	6512082	0.469 ± 0.009	0.12	0.25	0.825	0.128	0.11	0.557	0.003	0.761
AX-93667237	Gm01	6515029	0.475 ± 0.01	0.144	0.432	0.806	0.072	0.234	0.724	0.009	0.76
AX-93667238	Gm01	6516758	0.469 ± 0.009	0.12	0.25	0.825	0.128	0.11	0.557	0.003	0.761
AX-93667239	Gm01	6518318	0.462 ± 0.008	0.135	0.19	0.878	0.13	0.095	0.519	0.003	0.849
AX-93963420	Gm01	6519905	0.446 ± 0.008	0.031	0.078	0.91	0.008	0.102	0.606	0.023	0.666
AX-93667241	Gm01	6524966	0.45 ± 0.007	0.24	0.1	0.888	0.112	0.053	0.46	0.018	0.743
AX-93667242	Gm01	6529272	0.467 ± 0.009	0.064	0.209	0.769	0.123	0.102	0.597	0.013	0.711
AX-93667243	Gm01	6530909	0.469 ± 0.009	0.12	0.25	0.825	0.128	0.11	0.557	0.003	0.761
AX-93667247	Gm01	6535266	0.469 ± 0.009	0.12	0.25	0.825	0.128	0.11	0.557	0.003	0.761
AX-93963426	Gm01	6539380	0.468 ± 0.008	0.12	0.198	0.825	0.136	0.11	0.628	0.003	0.725
AX-93963431	Gm01	6569666	0.466 ± 0.009	0.196	0.249	0.922	0.176	0.122	0.415	0.024	0.974
AX-93667256	Gm01	6598267	0.469 ± 0.009	0.12	0.25	0.825	0.128	0.11	0.557	0.003	0.761
AX-93667258	Gm01	6601673	0.459 ± 0.009	0.038	0.123	0.864	0.077	0.159	0.43	0.052	0.863
AX-93963438	Gm01	6613403	0.473 ± 0.009	0.123	0.204	1.035	0.219	0.131	0.479	0.001	0.808
AX-93914101	Gm01	6613885	0.476 ± 0.009	0.121	0.432	0.863	0.072	0.296	0.724	0.013	0.76
AX-93963440	Gm01	6619903	0.467 ± 0.009	0.077	0.256	0.783	0.11	0.105	0.605	0.006	0.746
AX-93963442	Gm01	6631757	0.488 ± 0.005	0.095	0.424	0.46	0.133	0.013	0.748	0.131	0.37
AX-93914102	Gm01	6637139	0.485 ± 0.009	0.117	0.638	0.442	0.076	0.119	0.939	0.123	0.369
AX-93963453	Gm01	6669496	0.264 ± 0.002	0.168	0.111	0.069	0.067	0.442	1.186	0.079	0.251
AX-93667309	Gm01	6759185	0.067 ± 0.008	0.034	1.438	0.295	0.471	0.055	2.287	0.167	0.15
AX-93963491	Gm01	6788823	0.05 ± 0.006	0.181	1.734	0.798	0.392	0.198	2.164	0.142	0.055
AX-93667316	Gm01	6791374	0.053 ± 0.006	0.1	1.662	0.605	0.348	0.228	2.292	0.122	0.057
AX-93963495	Gm01	6795928	0.05 ± 0.006	0.181	1.734	0.798	0.392	0.198	2.164	0.142	0.055
AX-93667329	Gm01	6819240	0.05 ± 0.006	0.181	1.734	0.798	0.392	0.198	2.164	0.142	0.055
AX-93667339	Gm01	6839827	0.065 ± 0.007	0.094	1.279	0.051	0.486	0.131	2.353	0.218	0.312
AX-93963516	Gm01	6854008	0.062 ± 0.007	0.098	1.428	0.074	0.543	0.17	2.287	0.175	0.25
AX-93667347	Gm01	6878007	0.065 ± 0.007	0.092	1.308	0.063	0.472	0.09	2.07	0.267	0.463
AX-94273707	Gm01	6888441	0.172 ± 0.019	0.487	1.276	1.452	0.076	0.395	3.135	0.572	0.618
AX-93667351	Gm01	6916519	0.064 ± 0.007	0.058	1.177	0.042	0.474	0.12	2.287	0.218	0.288
AX-93963529	Gm01	6940660	0.055 ± 0.009	0.007	0.297	0.106	0.322	0.102	1.402	0.161	0.072
AX-93667353	Gm01	6945719	0.064 ± 0.007	0.058	1.177	0.042	0.474	0.12	2.287	0.218	0.288
AX-93963534	Gm01	6968984	0.067 ± 0.008	0.024	1.026	0.028	0.516	0.038	2.287	0.194	0.614
AX-93963535	Gm01	6970049	0.067 ± 0.008	0.024	1.026	0.028	0.516	0.038	2.287	0.194	0.614
AX-93963544	Gm01	6986302	0.064 ± 0.007	0.072	1.255	0.018	0.44	0.024	2.36	0.18	0.614
AX-93963547	Gm01	6992417	0.067 ± 0.008	0.024	1.026	0.028	0.516	0.038	2.287	0.194	0.614
AX-93667366	Gm01	6995837	0.067 ± 0.008	0.024	1.026	0.028	0.516	0.038	2.287	0.194	0.614
AX-93963549	Gm01	6998475	0.067 ± 0.008	0.024	1.026	0.028	0.516	0.038	2.287	0.194	0.614
AX-93667370	Gm01	7003604	0.067 ± 0.008	0.024	1.026	0.028	0.516	0.038	2.287	0.194	0.614
AX-93963554	Gm01	7007464	0.067 ± 0.008	0.024	1.026	0.028	0.516	0.038	2.287	0.194	0.614
AX-93963556	Gm01	7010432	0.067 ± 0.008	0.024	1.026	0.028	0.516	0.038	2.287	0.194	0.614
AX-93963557	Gm01	7012302	0.067 ± 0.008	0.024	1.026	0.028	0.516	0.038	2.287	0.194	0.614
AX-93667381	Gm01	7019614	0.067 ± 0.009	0.164	1.026	0.017	0.516	0.046	2.287	0.176	0.614
AX-93667384	Gm01	7023183	0.09 ± 0.006	0.036	0.994	0.106	0.198	0.076	2.765	0.469	0.583
AX-93667387	Gm01	7029197	0.067 ± 0.008	0.024	1.026	0.028	0.516	0.038	2.287	0.194	0.614
AX-94273950	Gm01	7033068	0.067 ± 0.008	0.024	1.026	0.028	0.516	0.038	2.287	0.194	0.614
AX-93667389	Gm01	7034669	0.05 ± 0.006	0.167	1.221	0.261	0.444	0.175	2.164	0.172	0.497
AX-93963570	Gm01	7041363	0.051 ± 0.006	0.049	1.66	0.046	1.108	0.292	1.678	0.005	0.554
AX-93963571	Gm01	7047022	0.051 ± 0.006	0.049	1.66	0.046	1.108	0.292	1.678	0.005	0.554
AX-93667400	Gm01	7054931	0.063 ± 0.007	0.229	2.031	0.25	0.814	0.459	1.605	0.062	0.154
AX-93617882	Gm01	7071117	0.051 ± 0.006	0.049	1.66	0.046	1.108	0.292	1.678	0.005	0.554
AX-93667409	Gm01	7082411	0.39 ± 0.012	0.518	0.258	0.474	0.218	0.504	0.435	0.175	0.098
AX-93963583	Gm01	7083430	0.39 ± 0.012	0.518	0.258	0.474	0.218	0.504	0.435	0.175	0.098
AX-93963584	Gm01	7084989	0.393 ± 0.011	0.548	0.271	0.478	0.236	0.516	0.485	0.191	0.005
AX-93667411	Gm01	7086572	0.392 ± 0.012	0.394	0.232	0.495	0.239	0.41	0.475	0.169	0.102
AX-93963590	Gm01	7108007	0.373 ± 0.011	0.419	0.27	0.298	0.159	0.424	0.567	0.15	0.151
AX-93667419	Gm01	7113757	0.375 ± 0.011	0.43	0.278	0.244	0.172	0.426	0.603	0.178	0.137
AX-93963594	Gm01	7117422	0.376 ± 0.011	0.556	0.214	0.397	0.205	0.431	0.534	0.147	0.151
AX-93667422	Gm01	7119843	0.374 ± 0.011	0.52	0.27	0.347	0.159	0.396	0.567	0.15	0.151
AX-93667423	Gm01	7121442	0.368 ± 0.012	0.445	0.297	0.416	0.119	0.443	0.648	0.152	0.108
AX-93963598	Gm01	7125613	0.391 ± 0.012	0.82	0.35	0.561	0.38	0.419	0.399	0.199	0.012
AX-93667426	Gm01	7126222	0.376 ± 0.01	0.582	0.282	0.341	0.158	0.388	0.534	0.15	0.151
AX-93963600	Gm01	7130844	0.374 ± 0.011	0.52	0.27	0.347	0.159	0.396	0.567	0.15	0.151
AX-93667427	Gm01	7144183	0.393 ± 0.011	0.323	0.256	0.537	0.028	0.475	0.363	0.137	0.338
AX-93963604	Gm01	7147313	0.374 ± 0.011	0.52	0.27	0.347	0.159	0.396	0.567	0.15	0.151
AX-93667430	Gm01	7151148	0.374 ± 0.011	0.52	0.27	0.347	0.159	0.396	0.567	0.15	0.151
AX-93667435	Gm01	7166349	0.374 ± 0.011	0.52	0.27	0.347	0.159	0.396	0.567	0.15	0.151
AX-93617884	Gm01	7167156	0.374 ± 0.011	0.52	0.27	0.347	0.159	0.396	0.567	0.15	0.151
AX-93667436	Gm01	7171306	0.374 ± 0.011	0.52	0.27	0.347	0.159	0.396	0.567	0.15	0.151
AX-93963626	Gm01	7213781	0.353 ± 0.009	0.64	0.449	0.491	0.094	0.316	0.741	0.219	0.268
AX-93667448	Gm01	7215801	0.372 ± 0.01	0.584	0.316	0.426	0.165	0.481	0.525	0.159	0.182
AX-93667451	Gm01	7222539	0.376 ± 0.011	0.553	0.259	0.327	0.154	0.391	0.612	0.139	0.09
AX-93963632	Gm01	7224077	0.374 ± 0.011	0.52	0.27	0.347	0.159	0.396	0.567	0.15	0.151
AX-93963633	Gm01	7225413	0.377 ± 0.011	0.473	0.203	0.307	0.151	0.493	0.518	0.14	0.17
AX-93963635	Gm01	7228592	0.37 ± 0.011	0.574	0.329	0.405	0.123	0.403	0.552	0.163	0.109
AX-93914113	Gm01	7243107	0.374 ± 0.011	0.52	0.27	0.347	0.159	0.396	0.567	0.15	0.151
AX-93963640	Gm01	7252806	0.357 ± 0.014	0.82	0.283	0.509	0.17	0.473	0.327	0.161	0.155
AX-93667462	Gm01	7257458	0.357 ± 0.014	0.82	0.283	0.509	0.17	0.473	0.327	0.161	0.155
AX-93963642	Gm01	7260399	0.357 ± 0.014	0.82	0.283	0.509	0.17	0.473	0.327	0.161	0.155
AX-93963645	Gm01	7267380	0.357 ± 0.014	0.82	0.283	0.509	0.17	0.473	0.327	0.161	0.155
AX-93667466	Gm01	7272024	0.357 ± 0.014	0.82	0.283	0.509	0.17	0.473	0.327	0.161	0.155
AX-93667470	Gm01	7278751	0.357 ± 0.014	0.82	0.283	0.509	0.17	0.473	0.327	0.161	0.155
AX-93963651	Gm01	7279851	0.355 ± 0.014	0.781	0.238	0.524	0.238	0.446	0.303	0.151	0.166
AX-93963653	Gm01	7284354	0.335 ± 0.011	0.981	0.435	0.78	0.034	0.383	0.379	0.221	0.34
AX-93963654	Gm01	7299336	0.356 ± 0.015	0.82	0.28	0.509	0.179	0.473	0.315	0.161	0.155
AX-93963656	Gm01	7308162	0.454 ± 0.023	0.998	0.622	0.234	0.108	0.03	0.312	0.308	0.098
AX-93963659	Gm01	7321104	0.355 ± 0.014	0.852	0.339	0.596	0.11	0.72	0.345	0.146	0.155
AX-93667475	Gm01	7322293	0.355 ± 0.014	0.815	0.27	0.578	0.199	0.723	0.27	0.16	0.166
AX-93963665	Gm01	7335193	0.354 ± 0.014	0.843	0.354	0.615	0.114	0.664	0.345	0.154	0.155
AX-93963668	Gm01	7339914	0.352 ± 0.014	0.803	0.305	0.631	0.176	0.632	0.32	0.145	0.166
AX-93963669	Gm01	7345165	0.356 ± 0.014	1	0.408	0.695	0.151	0.666	0.332	0.125	0.142
AX-93667489	Gm01	7346561	0.354 ± 0.014	0.843	0.354	0.615	0.114	0.664	0.345	0.154	0.155
AX-93963672	Gm01	7350251	0.354 ± 0.014	0.843	0.354	0.615	0.114	0.664	0.345	0.154	0.155
AX-93963674	Gm01	7352530	0.352 ± 0.014	0.803	0.305	0.631	0.176	0.632	0.32	0.145	0.166
AX-93667494	Gm01	7352791	0.36 ± 0.015	0.67	0.351	0.497	0.068	0.746	0.254	0.161	0.188
AX-93667606	Gm01	7688647	0.21 ± 0.018	1.355	0.06	0.299	0.929	1.322	0.929	0.141	0.396
AX-93914148	Gm01	8533425	0.225 ± 0.018	1.301	0.135	0.251	0.776	1.134	0.826	0.094	0.485
AX-93914155	Gm01	8768272	0.063 ± 0.006	0.03	1.069	0.173	0.239	0.382	0.538	0.022	1.414
AX-93667890	Gm01	8770706	0.065 ± 0.006	0.022	0.989	0.136	0.197	0.614	0.525	0.041	1.451
AX-93964101	Gm01	8779473	0.063 ± 0.006	0.03	1.069	0.173	0.239	0.382	0.538	0.022	1.414
AX-93964103	Gm01	8787116	0.061 ± 0.006	0.069	1.249	0.23	0.198	0.252	0.52	0	1.27
AX-93617926	Gm01	8797083	0.063 ± 0.006	0.03	1.069	0.173	0.239	0.382	0.538	0.022	1.414
AX-93964104	Gm01	8812019	0.061 ± 0.006	0.003	0.996	0.189	0.233	0.411	0.512	0.022	1.42
AX-93914158	Gm01	8839942	0.071 ± 0.006	0.046	1.436	0.256	0.327	0.542	0.572	0.031	1.231
AX-93964105	Gm01	8841237	0.061 ± 0.006	0.069	1.249	0.23	0.198	0.252	0.52	0	1.27
AX-93964106	Gm01	8844468	0.078 ± 0.006	0	2.193	0.353	0.147	0.433	0.909	0.004	1.097
AX-93964108	Gm01	8855959	0.078 ± 0.005	0.105	1.433	0.233	0.148	0.511	0.796	0.035	0.94
AX-93964110	Gm01	8864529	0.063 ± 0.006	0.03	1.069	0.173	0.239	0.382	0.538	0.022	1.414
AX-94279564	Gm01	8869123	0.063 ± 0.006	0.03	1.069	0.173	0.239	0.382	0.538	0.022	1.414
AX-93667903	Gm01	8888035	0.266 ± 0.02	1.163	0.367	0.3	0.046	0.345	1.41	0.111	0.233
AX-93964115	Gm01	8902663	0.063 ± 0.006	0.03	1.069	0.173	0.239	0.382	0.538	0.022	1.414
AX-93964117	Gm01	8919940	0.266 ± 0.02	1.136	0.367	0.312	0.046	0.345	1.41	0.091	0.233
AX-93964118	Gm01	8922403	0.061 ± 0.006	0.045	1.016	0.069	0.261	0.428	0.732	0.019	1.414
AX-93964119	Gm01	8923557	0.063 ± 0.006	0.03	1.069	0.173	0.239	0.382	0.538	0.022	1.414
AX-93667910	Gm01	8925385	0.063 ± 0.006	0.03	1.069	0.173	0.239	0.382	0.538	0.022	1.414
AX-93668008	Gm01	9241858	0.071 ± 0.006	0.235	0.886	0.163	0.486	0.256	0.607	0.251	1.193
AX-93668032	Gm01	9331096	0.291 ± 0.025	1.266	0.463	0.955	0.245	0.062	1.301	0.323	0.268
AX-93964250	Gm01	9357347	0.067 ± 0.012	0.208	1.478	0.604	0.125	0.619	1.003	0.062	2.513
AX-93668274	Gm01	9928905	0.294 ± 0.023	1.033	0.508	0.899	0.245	0.006	1.409	0.421	0.127
AX-93668306	Gm01	10005669	0.292 ± 0.025	1.278	0.339	0.858	0.326	0.05	1.296	0.356	0.215
AX-93668311	Gm01	10028071	0.292 ± 0.025	1.278	0.339	0.858	0.326	0.05	1.296	0.356	0.215
AX-93668330	Gm01	10086495	0.069 ± 0.009	0.37	1.263	0.42	1.006	0.505	0.363	0.641	0.808
AX-93668348	Gm01	10158818	0.053 ± 0.013	0.121	0.938	1.689	0.314	1.459	0.015	0.094	0.581
AX-93668350	Gm01	10165419	0.054 ± 0.013	0.103	0.865	1.614	0.282	1.557	0.026	0.068	0.581
AX-94271518	Gm01	10188121	0.24 ± 0.005	0.061	1.077	0.152	0.026	1.427	0.101	0.016	0.268
AX-93964665	Gm01	10687293	0.298 ± 0.024	1.337	0.322	0.77	0.277	0.093	1.328	0.389	0.153
AX-93668487	Gm01	10729650	0.053 ± 0.013	0.121	0.938	1.689	0.314	1.459	0.015	0.094	0.581
AX-93668521	Gm01	10812203	0.053 ± 0.013	0.121	0.938	1.689	0.314	1.459	0.015	0.094	0.581
AX-93668524	Gm01	10843770	0.053 ± 0.013	0.121	0.938	1.689	0.314	1.459	0.015	0.094	0.581
AX-93668525	Gm01	10847137	0.053 ± 0.013	0.121	0.938	1.689	0.314	1.459	0.015	0.094	0.581
AX-93668530	Gm01	10904290	0.056 ± 0.013	0.253	0.904	1.686	0.234	1.3	0.057	0.032	0.787
AX-93964725	Gm01	10905091	0.053 ± 0.013	0.121	0.938	1.689	0.314	1.459	0.015	0.094	0.581
AX-93668531	Gm01	10913193	0.053 ± 0.013	0.121	0.938	1.689	0.314	1.459	0.015	0.094	0.581
AX-93668532	Gm01	10916169	0.053 ± 0.013	0.121	0.938	1.689	0.314	1.459	0.015	0.094	0.581
AX-93964730	Gm01	10950533	0.054 ± 0.013	0.081	0.938	1.627	0.314	1.229	0.015	0.047	0.581
AX-93668821	Gm01	13338281	0.352 ± 0.02	1.029	0.757	0.256	0.192	0.12	1.422	0.023	0.055
AX-93912373	Gm01	13365532	0.307 ± 0.013	0.715	0.345	0.098	0.69	0.199	0.227	0.983	0.219
AX-93669190	Gm01	13742050	0.286 ± 0.02	1.439	0.236	0.18	0.639	0.674	0.838	0.039	0.443
AX-93965373	Gm01	13906571	0.348 ± 0.02	1.208	0.633	0.207	0.224	0.172	1.387	0.046	0.108
AX-94273412	Gm01	14045306	0.29 ± 0.02	1.461	0.195	0.173	0.534	0.55	0.81	0.027	0.547
AX-93669127	Gm01	14415306	0.36 ± 0.019	0.876	0.81	0.323	0.325	0.086	1.215	0.002	0.131
AX-93965322	Gm01	14468848	0.29 ± 0.02	1.461	0.195	0.173	0.534	0.55	0.81	0.027	0.547
AX-93965309	Gm01	14685860	0.288 ± 0.019	1.54	0.158	0.11	0.54	0.582	0.81	0.018	0.501
AX-93669092	Gm01	14848404	0.352 ± 0.02	1.059	0.693	0.253	0.159	0.133	1.444	0.022	0.065
AX-93669084	Gm01	14910478	0.289 ± 0.021	1.461	0.175	0.173	0.547	0.55	0.795	0.027	0.544
AX-93965422	Gm01	16643352	0.055 ± 0.005	0.003	0.305	1.641	0.851	1.332	1.723	0.108	0.04
AX-93669244	Gm01	16862891	0.203 ± 0.008	0.005	0.422	1.219	0.233	0.66	0.272	0.042	0.922
AX-93669245	Gm01	16867435	0.203 ± 0.008	0.005	0.422	1.219	0.233	0.66	0.272	0.042	0.922
AX-93669268	Gm01	17057036	0.484 ± 0.014	2.156	0.421	0.036	0.023	0.345	0.443	0.163	0.389
AX-93965496	Gm01	17519556	0.482 ± 0.014	1.932	0.295	0.068	0.075	0.315	0.51	0.174	0.509
AX-93669311	Gm01	17707604	0.446 ± 0.02	2.409	1.084	0.052	0.175	0.834	0.154	0.124	1.121
AX-93911655	Gm01	17815587	0.483 ± 0.014	2.109	0.43	0.043	0.037	0.362	0.46	0.133	0.404
AX-93912485	Gm01	18029061	0.484 ± 0.014	2.105	0.44	0.072	0.023	0.345	0.445	0.156	0.397
AX-93669374	Gm01	18364370	0.105 ± 0.01	0.127	0.337	1.797	0.993	1.27	1.823	0.284	0.006
AX-93616278	Gm01	18443259	0.309 ± 0.013	1.732	0.829	1.17	0.237	0.367	0.728	0.164	1.602
AX-93670642	Gm01	18526994	0.46 ± 0.023	2.195	0.096	0.216	0.44	1.035	0.76	0.069	1.407
AX-93912492	Gm01	18527221	0.309 ± 0.012	1.678	0.898	1.246	0.162	0.299	0.725	0.17	1.549
AX-93616285	Gm01	19000262	0.309 ± 0.013	1.732	0.829	1.17	0.237	0.367	0.728	0.164	1.602
AX-93616286	Gm01	19044380	0.309 ± 0.013	1.732	0.829	1.17	0.237	0.367	0.728	0.164	1.602
AX-93965638	Gm01	19574143	0.451 ± 0.02	2.658	1.044	0.016	0.243	0.8	0.104	0.149	1.21
AX-93965699	Gm01	20166754	0.478 ± 0.014	1.601	0.388	0.04	0.036	0.3	0.524	0.092	0.158
AX-93965701	Gm01	20175419	0.483 ± 0.015	2.123	0.425	0.082	0.02	0.305	0.445	0.149	0.397
AX-94273783	Gm01	20305604	0.447 ± 0.021	2.544	1.035	0.01	0.182	0.856	0.11	0.152	1.121
AX-93965727	Gm01	20370408	0.482 ± 0.015	2.083	0.152	0.028	0.005	0.352	0.67	0.155	0.567
AX-94273776	Gm01	20384801	0.442 ± 0.023	2.574	0.861	0.015	0.29	0.939	0.242	0.116	1.351
AX-93912516	Gm01	20507991	0.106 ± 0.01	0.05	0.266	1.711	0.991	1.061	1.756	0.238	0.021
AX-93965771	Gm01	20860421	0.484 ± 0.012	1.863	0.245	0.055	0.14	0.377	0.476	0.118	0.328
AX-93616306	Gm01	20892406	0.438 ± 0.02	2.248	0.984	0.096	0.125	1.133	0.242	0.08	1.351
AX-93669612	Gm01	21012606	0.44 ± 0.02	2.114	0.997	0.075	0.145	1.149	0.21	0.077	1.327
AX-93669622	Gm01	21147295	0.444 ± 0.019	2.241	0.838	0.081	0.116	1.027	0.2	0.113	1.101
AX-93965805	Gm01	21659331	0.436 ± 0.02	2.183	0.908	0.106	0.068	1.167	0.263	0.073	1.372
AX-93965810	Gm01	21703878	0.482 ± 0.012	2.13	0.316	0.044	0.056	0.403	0.638	0.12	0.547
AX-93965812	Gm01	21721777	0.482 ± 0.012	2.13	0.316	0.044	0.056	0.403	0.638	0.12	0.547
AX-93965824	Gm01	21960800	0.438 ± 0.02	2.248	0.984	0.096	0.125	1.133	0.242	0.08	1.351
AX-93912542	Gm01	22123142	0.436 ± 0.02	2.347	1.035	0.083	0.143	1.042	0.274	0.08	1.35
AX-93965842	Gm01	22324882	0.102 ± 0.009	0.059	0.373	1.701	0.911	1.083	1.915	0.199	0.011
AX-93965856	Gm01	22634134	0.442 ± 0.02	1.823	0.753	0.014	0.061	1.225	0.203	0.114	1.155
AX-93965859	Gm01	22697160	0.482 ± 0.012	2.13	0.316	0.044	0.056	0.403	0.638	0.12	0.547
AX-94273778	Gm01	22894345	0.438 ± 0.02	2.248	0.984	0.096	0.125	1.133	0.242	0.08	1.351
AX-93965872	Gm01	22993545	0.44 ± 0.019	2.124	0.868	0.088	0.112	1.241	0.288	0.08	1.499
AX-94273781	Gm01	23246736	0.482 ± 0.016	1.926	0.111	0.06	0.069	0.295	0.791	0.138	0.807
AX-93965924	Gm01	23807206	0.438 ± 0.02	2.248	0.984	0.096	0.125	1.133	0.242	0.08	1.351
AX-93669766	Gm01	23821384	0.483 ± 0.013	1.877	0.171	0.044	0.034	0.404	0.715	0.141	0.672
AX-93669774	Gm01	23863886	0.262 ± 0.02	0.333	0.199	0.69	0.281	0.094	1.626	0.738	0.229
AX-93965936	Gm01	23865095	0.443 ± 0.022	2.574	0.778	0.015	0.278	0.939	0.25	0.116	1.499
AX-93965940	Gm01	23905559	0.483 ± 0.013	2.216	0.252	0.057	0.059	0.399	0.619	0.101	0.592
AX-93965955	Gm01	24004918	0.443 ± 0.023	2.83	1.057	0.02	0.366	0.903	0.222	0.111	1.498
AX-93965958	Gm01	24017660	0.444 ± 0.024	2.442	0.861	0.015	0.29	1.067	0.242	0.114	1.351
AX-93669803	Gm01	24104975	0.445 ± 0.026	2.296	0.861	0.042	0.29	1.379	0.242	0.114	1.351
AX-93965992	Gm01	24175886	0.481 ± 0.013	1.652	0.316	0.001	0.056	0.798	0.638	0.117	0.547
AX-93669825	Gm01	24217192	0.481 ± 0.017	1.518	0.261	0.014	0.109	0.718	0.751	0.144	0.595
AX-93966007	Gm01	24295264	0.443 ± 0.02	1.787	1.064	0.157	0.195	1.664	0.293	0.066	1.297
AX-93966031	Gm01	24505629	0.481 ± 0.015	1.498	0.187	0.005	0.005	0.754	0.715	0.134	0.675
AX-93966057	Gm01	24641685	0.447 ± 0.024	2.029	0.828	0.119	0.266	1.478	0.237	0.131	1.338
AX-93966087	Gm01	24762640	0.446 ± 0.024	2.08	0.833	0.042	0.322	1.49	0.238	0.093	1.388
AX-93966098	Gm01	24791960	0.359 ± 0.022	2.328	0.874	0.572	0.119	0.923	0.467	0.117	1.52
AX-93966104	Gm01	24816327	0.433 ± 0.021	1.569	0.985	0.082	0.284	1.662	0.184	0.1	1.351
AX-93966106	Gm01	24819097	0.481 ± 0.012	1.751	0.349	0.022	0.006	0.826	0.669	0.097	0.69
AX-93966188	Gm01	25548634	0.11 ± 0.004	0.499	0.629	0.229	0.31	0.03	0.03	0.392	0.289
AX-94273789	Gm01	25626349	0.481 ± 0.012	1.728	0.332	0.014	0.039	0.853	0.645	0.119	0.574
AX-93966205	Gm01	25629486	0.086 ± 0.004	0.653	0.315	0.242	0.675	0.031	0.109	1.409	0.008
AX-93966227	Gm01	25752756	0.433 ± 0.021	1.569	0.985	0.082	0.284	1.662	0.184	0.1	1.351
AX-94279156	Gm01	25928596	0.313 ± 0.02	1.756	0.625	1.304	0.123	1.152	0.561	0.151	1.856
AX-93966268	Gm01	25978506	0.481 ± 0.013	1.652	0.316	0.001	0.056	0.798	0.638	0.117	0.547
AX-93670147	Gm01	26167348	0.481 ± 0.012	1.595	0.269	0.009	0.006	0.826	0.668	0.109	0.562
AX-93966326	Gm01	26326866	0.482 ± 0.013	1.652	0.363	0.001	0.117	0.798	0.644	0.117	0.515
AX-93966343	Gm01	26436465	0.101 ± 0.008	2.276	0.195	1.989	1.75	0.001	0.584	0.548	0.198
AX-94279162	Gm01	26482310	0.475 ± 0.017	1.724	0.038	0.099	0.129	0.675	0.662	0.089	0.624
AX-93670329	Gm01	27094157	0.447 ± 0.023	2.543	0.459	0.162	0.32	1.353	0.239	0.039	1.166
AX-93670330	Gm01	27096440	0.448 ± 0.024	2.554	0.459	0.203	0.32	1.287	0.239	0.039	1.166
AX-94271712	Gm01	27098957	0.45 ± 0.024	2.601	0.449	0.246	0.425	1.226	0.387	0.051	1.272
AX-93966490	Gm01	27099699	0.446 ± 0.024	2.635	0.498	0.215	0.34	1.298	0.32	0.044	1.185
AX-93966491	Gm01	27100999	0.442 ± 0.023	2.747	0.613	0.249	0.396	1.312	0.303	0.033	1.196
AX-93670335	Gm01	27106459	0.448 ± 0.024	2.749	0.543	0.221	0.32	1.377	0.301	0.056	1.094
AX-93670357	Gm01	27183042	0.443 ± 0.025	2.62	0.511	0.216	0.265	1.299	0.362	0.029	1.22
AX-93616432	Gm01	27230466	0.428 ± 0.023	2.279	0.619	0.398	0.338	1.098	0.291	0.01	0.915
AX-93966516	Gm01	27248055	0.444 ± 0.022	2.855	0.434	0.362	0.298	1.191	0.398	0.153	1.357
AX-93670364	Gm01	27254432	0.444 ± 0.026	2.635	0.41	0.215	0.295	1.298	0.325	0.044	1.143
AX-93966521	Gm01	27258487	0.443 ± 0.024	2.619	0.49	0.295	0.196	1.342	0.375	0.037	1.468
AX-93616433	Gm01	27259519	0.446 ± 0.026	2.465	0.393	0.251	0.349	1.298	0.325	0.041	1.306
AX-93966522	Gm01	27260045	0.444 ± 0.026	2.635	0.41	0.215	0.295	1.298	0.325	0.044	1.143
AX-93670370	Gm01	27264736	0.444 ± 0.026	2.635	0.41	0.215	0.295	1.298	0.325	0.044	1.143
AX-93966526	Gm01	27266314	0.444 ± 0.026	2.635	0.41	0.215	0.295	1.298	0.325	0.044	1.143
AX-93670372	Gm01	27268004	0.447 ± 0.025	2.819	0.408	0.31	0.254	1.159	0.405	0.051	1.1
AX-93966528	Gm01	27270617	0.444 ± 0.026	2.635	0.41	0.215	0.295	1.298	0.325	0.044	1.143
AX-93670375	Gm01	27274893	0.443 ± 0.026	2.635	0.389	0.215	0.297	1.298	0.3	0.044	1.076
AX-93966533	Gm01	27279115	0.443 ± 0.026	2.835	0.503	0.233	0.295	1.298	0.327	0.034	1.311
AX-93670379	Gm01	27298791	0.446 ± 0.025	2.901	0.467	0.269	0.251	1.301	0.338	0.022	1.118
AX-93670380	Gm01	27301502	0.444 ± 0.026	2.635	0.41	0.215	0.295	1.298	0.325	0.044	1.143
AX-93670381	Gm01	27303165	0.446 ± 0.025	2.747	0.437	0.252	0.298	1.314	0.354	0.061	1.185
AX-93670382	Gm01	27303297	0.444 ± 0.026	2.635	0.41	0.215	0.295	1.298	0.325	0.044	1.143
AX-93966539	Gm01	27308839	0.445 ± 0.025	2.635	0.359	0.215	0.294	1.298	0.36	0.044	1.19
AX-93670383	Gm01	27310815	0.439 ± 0.026	2.689	0.463	0.276	0.316	1.113	0.415	0.121	1.038
AX-93670387	Gm01	27316446	0.444 ± 0.026	2.635	0.41	0.215	0.295	1.298	0.325	0.044	1.143
AX-93912651	Gm01	27319719	0.444 ± 0.026	2.635	0.41	0.215	0.295	1.298	0.325	0.044	1.143
AX-93966544	Gm01	27320113	0.444 ± 0.026	2.635	0.41	0.215	0.295	1.298	0.325	0.044	1.143
AX-93966547	Gm01	27324283	0.443 ± 0.026	2.56	0.39	0.165	0.297	1.339	0.275	0.044	1.064
AX-93966550	Gm01	27330270	0.444 ± 0.026	2.635	0.41	0.215	0.295	1.298	0.325	0.044	1.143
AX-93966551	Gm01	27330714	0.444 ± 0.026	2.635	0.41	0.215	0.295	1.298	0.325	0.044	1.143
AX-93670396	Gm01	27332083	0.444 ± 0.026	2.635	0.41	0.215	0.295	1.298	0.325	0.044	1.143
AX-93966558	Gm01	27354494	0.444 ± 0.026	2.635	0.41	0.215	0.295	1.298	0.325	0.044	1.143
AX-93670402	Gm01	27363270	0.447 ± 0.023	2.901	0.403	0.403	0.241	1.219	0.372	0.103	1.325
AX-93670403	Gm01	27367397	0.447 ± 0.023	2.858	0.94	0.289	0.352	1.84	0.197	0.021	0.821
AX-93966562	Gm01	27378997	0.444 ± 0.026	2.635	0.41	0.215	0.295	1.298	0.325	0.044	1.143
AX-93912654	Gm01	27562614	0.424 ± 0.022	1.552	0.642	0.181	0.58	1.935	0.133	0.069	0.924
AX-93966587	Gm01	27587636	0.426 ± 0.024	1.916	0.54	0.435	0.513	1.513	0.214	0.056	0.943
AX-93670441	Gm01	27637783	0.435 ± 0.025	2.431	0.444	0.145	0.516	1.435	0.207	0.123	1.189
AX-93912655	Gm01	27641493	0.425 ± 0.024	1.855	0.601	0.364	0.492	1.555	0.199	0.019	1.014
AX-93616440	Gm01	27679090	0.422 ± 0.024	1.963	0.613	0.344	0.518	1.504	0.188	0.041	1.004
AX-93966603	Gm01	27685262	0.435 ± 0.025	2.431	0.444	0.145	0.516	1.435	0.207	0.123	1.189
AX-93670447	Gm01	27687402	0.48 ± 0.012	2.015	0.062	0.131	0.008	0.968	0.578	0.325	0.555
AX-93966605	Gm01	27695901	0.435 ± 0.025	2.431	0.444	0.145	0.516	1.435	0.207	0.123	1.189
AX-93670452	Gm01	27736185	0.432 ± 0.024	2.537	0.54	0.185	0.516	1.37	0.209	0.089	1.36
AX-93966609	Gm01	27738338	0.435 ± 0.025	2.431	0.444	0.145	0.516	1.435	0.207	0.123	1.189
AX-93670454	Gm01	27738667	0.434 ± 0.024	2.623	0.597	0.162	0.622	1.435	0.212	0.111	1.314
AX-93670456	Gm01	27744346	0.435 ± 0.025	2.431	0.444	0.145	0.516	1.435	0.207	0.123	1.189
AX-93670457	Gm01	27746013	0.435 ± 0.025	2.431	0.444	0.145	0.516	1.435	0.207	0.123	1.189
AX-93670458	Gm01	27748844	0.48 ± 0.012	2.19	0.124	0.147	0.008	0.968	0.58	0.307	0.683
AX-93616442	Gm01	27755693	0.424 ± 0.024	1.965	0.601	0.386	0.492	1.534	0.199	0.023	1.014
AX-93966615	Gm01	27768216	0.435 ± 0.026	2.643	0.523	0.15	0.522	1.361	0.209	0.104	1.36
AX-93670460	Gm01	27777108	0.445 ± 0.024	2.217	0.437	0.122	0.415	1.432	0.18	0.119	1.276
AX-94279170	Gm01	27781076	0.442 ± 0.026	2.265	0.358	0.233	0.314	1.385	0.313	0.006	1.08
AX-93966618	Gm01	27790491	0.445 ± 0.025	2.149	0.284	0.045	0.482	1.24	0.232	0.04	1.303
AX-93670462	Gm01	27793344	0.472 ± 0.02	2.17	0.265	0.08	0.532	1.271	0.236	0.113	0.805
AX-93966622	Gm01	27813006	0.443 ± 0.025	2.189	0.321	0.125	0.536	1.217	0.289	0.027	1.142
AX-93912660	Gm01	27816863	0.429 ± 0.024	1.728	0.433	0.278	0.513	1.287	0.238	0.028	0.979
AX-93966623	Gm01	27818734	0.444 ± 0.025	2.12	0.222	0.147	0.571	1.212	0.284	0.041	1.136
AX-93670468	Gm01	27832524	0.441 ± 0.026	2.17	0.287	0.094	0.512	1.223	0.258	0.041	1.164
AX-93966626	Gm01	27847111	0.441 ± 0.026	2.17	0.287	0.094	0.512	1.223	0.258	0.041	1.164
AX-93966627	Gm01	27857386	0.441 ± 0.026	2.17	0.287	0.094	0.512	1.223	0.258	0.041	1.164
AX-93670471	Gm01	27871375	0.441 ± 0.026	2.17	0.287	0.094	0.512	1.223	0.258	0.041	1.164
AX-93670473	Gm01	27885130	0.444 ± 0.025	2.054	0.215	0.078	0.44	1.242	0.261	0.037	1.341
AX-93670474	Gm01	27893663	0.443 ± 0.026	2.133	0.285	0.119	0.512	1.232	0.234	0.056	1.091
AX-93966632	Gm01	27897386	0.445 ± 0.025	1.95	0.192	0.021	0.441	1.33	0.318	0.027	1.162
AX-93966633	Gm01	27900429	0.446 ± 0.024	2.067	0.158	0.008	0.423	1.243	0.336	0.012	1.276
AX-93966635	Gm01	27912939	0.446 ± 0.025	1.886	0.152	0.034	0.527	1.33	0.325	0.027	1.074
AX-93966637	Gm01	27927607	0.452 ± 0.025	1.666	0.113	0.013	0.441	1.247	0.356	0.019	1.084
AX-93966638	Gm01	27949970	0.445 ± 0.025	1.95	0.192	0.021	0.441	1.33	0.318	0.027	1.162
AX-93966640	Gm01	27961609	0.445 ± 0.025	1.95	0.192	0.021	0.441	1.33	0.318	0.027	1.162
AX-93670483	Gm01	27963913	0.457 ± 0.022	1.759	0.064	0.032	0.683	1.203	0.435	0.053	1.243
AX-93966641	Gm01	27966363	0.458 ± 0.024	2.16	0.264	0.026	0.394	1.387	0.255	0.032	1.077
AX-93670486	Gm01	27979789	0.448 ± 0.024	1.925	0.232	0.068	0.397	1.135	0.34	0.017	1.148
AX-93670489	Gm01	28025252	0.479 ± 0.012	1.948	0.135	0.053	0.025	1.065	0.867	0.27	0.668
AX-93616448	Gm01	28041072	0.418 ± 0.025	1.362	0.499	0.071	0.533	1.653	0.14	0.058	0.918
AX-93966648	Gm01	28047904	0.456 ± 0.024	2.009	0.05	0.107	0.48	1.007	0.687	0.051	1.133
AX-93670493	Gm01	28059680	0.479 ± 0.014	1.719	0.206	0.063	0.026	1.082	0.875	0.261	0.682
AX-93966651	Gm01	28070774	0.46 ± 0.022	2.24	0.025	0.102	0.42	1.035	0.674	0.064	1.018
AX-93670497	Gm01	28130762	0.462 ± 0.024	2.041	0.087	0.106	0.403	1.061	0.761	0.012	1.245
AX-93670499	Gm01	28143850	0.456 ± 0.024	2.009	0.05	0.107	0.48	1.007	0.687	0.051	1.133
AX-93912665	Gm01	28154191	0.432 ± 0.024	1.532	0.323	0.183	0.442	1.395	0.297	0.043	0.978
AX-93670500	Gm01	28164060	0.457 ± 0.024	2.026	0.06	0.096	0.485	0.945	0.687	0.045	1.133
AX-93670501	Gm01	28168053	0.456 ± 0.024	2.009	0.05	0.107	0.48	1.007	0.687	0.051	1.133
AX-93670502	Gm01	28178694	0.456 ± 0.024	2.009	0.05	0.107	0.48	1.007	0.687	0.051	1.133
AX-93966661	Gm01	28184399	0.453 ± 0.024	2.133	0.04	0.148	0.508	0.937	0.754	0.121	1.011
AX-93670504	Gm01	28187978	0.458 ± 0.023	2.215	0.03	0.167	0.401	1.129	0.7	0.064	1.14
AX-93966663	Gm01	28198959	0.473 ± 0.022	1.899	0.021	0.158	0.651	1.024	0.821	0.092	0.794
AX-93670506	Gm01	28201535	0.456 ± 0.024	2.009	0.05	0.107	0.48	1.007	0.687	0.051	1.133
AX-93966666	Gm01	28234380	0.448 ± 0.021	1.602	0.023	0.314	0.404	1.013	0.776	0.004	1.142
AX-93966667	Gm01	28237116	0.445 ± 0.025	1.95	0.192	0.021	0.441	1.33	0.318	0.027	1.162
AX-93670508	Gm01	28240481	0.456 ± 0.024	2.009	0.05	0.107	0.48	1.007	0.687	0.051	1.133
AX-93670509	Gm01	28242790	0.456 ± 0.024	2.009	0.05	0.107	0.48	1.007	0.687	0.051	1.133
AX-93670510	Gm01	28243373	0.456 ± 0.024	2.009	0.05	0.107	0.48	1.007	0.687	0.051	1.133
AX-93966671	Gm01	28257155	0.456 ± 0.024	2.009	0.05	0.107	0.48	1.007	0.687	0.051	1.133
AX-93966674	Gm01	28296358	0.454 ± 0.024	2.074	0.071	0.121	0.423	1.006	0.696	0.027	1.168
AX-93966675	Gm01	28303586	0.456 ± 0.024	2.009	0.05	0.107	0.48	1.007	0.687	0.051	1.133
AX-93670516	Gm01	28309306	0.479 ± 0.014	1.709	0.167	0.046	0.005	0.984	0.891	0.276	0.487
AX-93966678	Gm01	28318043	0.45 ± 0.023	1.843	0.034	0.047	0.398	1.21	0.725	0.008	1.562
AX-93966680	Gm01	28325813	0.456 ± 0.024	2.009	0.05	0.107	0.48	1.007	0.687	0.051	1.133
AX-93616455	Gm01	28326896	0.334 ± 0.018	0.471	0.438	0.362	0.275	1.481	0.725	0.413	0.873
AX-93966681	Gm01	28327634	0.224 ± 0.007	0.71	1.067	0.376	0.007	0.309	0.287	1.801	0.326
AX-93670520	Gm01	28331066	0.446 ± 0.021	2.122	0.025	0.009	0.523	1.015	0.658	0.089	1.157
AX-93966685	Gm01	28340714	0.224 ± 0.007	0.71	1.067	0.376	0.007	0.309	0.287	1.801	0.326
AX-93670528	Gm01	28352519	0.456 ± 0.024	2.009	0.05	0.107	0.48	1.007	0.687	0.051	1.133
AX-93966690	Gm01	28357483	0.458 ± 0.023	2.241	0.016	0.153	0.428	1.009	0.706	0.029	1.107
AX-93966691	Gm01	28362739	0.455 ± 0.023	1.917	0.05	0.107	0.48	1.06	0.687	0.038	1.133
AX-93670533	Gm01	28386244	0.456 ± 0.024	2.009	0.05	0.107	0.48	1.007	0.687	0.051	1.133
AX-93670535	Gm01	28394033	0.455 ± 0.023	1.95	0.05	0.135	0.48	0.907	0.687	0.047	1.133
AX-93670536	Gm01	28400461	0.456 ± 0.024	2.009	0.05	0.107	0.48	1.007	0.687	0.051	1.133
AX-93912673	Gm01	28402659	0.431 ± 0.024	1.629	0.387	0.205	0.437	1.489	0.261	0.041	0.949
AX-93966699	Gm01	28413954	0.456 ± 0.024	2.009	0.05	0.107	0.48	1.007	0.687	0.051	1.133
AX-93670540	Gm01	28434793	0.456 ± 0.024	2.009	0.05	0.107	0.48	1.007	0.687	0.051	1.133
AX-94273795	Gm01	28435596	0.444 ± 0.022	1.581	0.042	0.293	0.481	1.063	0.659	0.019	0.948
AX-93670542	Gm01	28476474	0.456 ± 0.024	2.009	0.05	0.107	0.48	1.007	0.687	0.051	1.133
AX-93670546	Gm01	28512823	0.462 ± 0.023	1.602	0.191	0.119	0.674	1.08	0.768	0.05	1.21
AX-93670547	Gm01	28514175	0.471 ± 0.022	1.759	0.138	0.338	0.643	0.942	0.399	0.004	0.929
AX-93670548	Gm01	28519786	0.456 ± 0.024	2.009	0.05	0.107	0.48	1.007	0.687	0.051	1.133
AX-93966709	Gm01	28524226	0.455 ± 0.023	2.015	0.025	0.112	0.514	1.046	0.646	0.056	1.133
AX-93912675	Gm01	28524442	0.457 ± 0.023	1.944	0.083	0.122	0.568	1.007	0.697	0.051	1.045
AX-93670550	Gm01	28566504	0.46 ± 0.024	2.123	0.066	0.145	0.287	1.131	0.709	0.032	1.053
AX-93966714	Gm01	28580004	0.455 ± 0.023	1.959	0.05	0.101	0.48	0.921	0.687	0.074	1.133
AX-93966716	Gm01	28587965	0.456 ± 0.024	2.009	0.05	0.107	0.48	1.007	0.687	0.051	1.133
AX-93670556	Gm01	28597450	0.483 ± 0.009	1.889	0.206	0.13	0.164	1.046	0.481	0.031	0.619
AX-93966720	Gm01	28607203	0.442 ± 0.022	1.72	0.081	0.307	0.47	0.976	0.726	0.021	0.952
AX-93670557	Gm01	28614186	0.456 ± 0.024	2.009	0.05	0.107	0.48	1.007	0.687	0.051	1.133
AX-93670559	Gm01	28638372	0.457 ± 0.023	2.009	0.02	0.107	0.581	1.007	0.692	0.051	1.089
AX-93966725	Gm01	28650578	0.456 ± 0.024	2.009	0.05	0.107	0.48	1.007	0.687	0.051	1.133
AX-93966726	Gm01	28652018	0.451 ± 0.022	1.941	0.028	0.068	0.51	1.059	0.72	0.002	1.178
AX-93616466	Gm01	28741832	0.432 ± 0.023	1.497	0.323	0.201	0.442	1.44	0.297	0.043	0.978
AX-93670572	Gm01	28769185	0.466 ± 0.025	2.02	0.14	0.242	0.6	0.949	0.631	0.033	1.074
AX-94279181	Gm01	28779073	0.456 ± 0.024	2.009	0.05	0.107	0.48	1.007	0.687	0.051	1.133
AX-93966735	Gm01	28793124	0.456 ± 0.024	2.009	0.05	0.107	0.48	1.007	0.687	0.051	1.133
AX-94279175	Gm01	28817299	0.432 ± 0.024	1.532	0.323	0.183	0.442	1.395	0.297	0.043	0.978
AX-93670576	Gm01	28829225	0.456 ± 0.024	2.009	0.05	0.107	0.48	1.007	0.687	0.051	1.133
AX-93661900	Gm01	28956151	0.444 ± 0.022	1.581	0.042	0.293	0.481	1.063	0.659	0.019	0.948
AX-93670579	Gm01	28960642	0.459 ± 0.024	2.048	0.024	0.085	0.447	1.028	0.665	0.049	1.093
AX-93966739	Gm01	28968321	0.459 ± 0.024	1.8	0.143	0.102	0.463	1.055	0.605	0.084	0.951
AX-93670580	Gm01	28981227	0.444 ± 0.022	1.581	0.042	0.293	0.481	1.063	0.659	0.019	0.948
AX-93912686	Gm01	28982389	0.434 ± 0.024	1.546	0.301	0.224	0.414	1.383	0.318	0.043	1.036
AX-93966742	Gm01	28983944	0.444 ± 0.022	1.581	0.042	0.293	0.481	1.063	0.659	0.019	0.948
AX-93966745	Gm01	29043023	0.448 ± 0.021	1.878	0.139	0.36	0.502	1.136	0.658	0.029	0.803
AX-93670586	Gm01	29045129	0.452 ± 0.021	1.714	0.041	0.272	0.483	1.024	0.657	0.001	1.161
AX-93966746	Gm01	29047786	0.438 ± 0.021	1.586	0.006	0.286	0.458	1.213	0.541	0.019	0.901
AX-93670588	Gm01	29050487	0.455 ± 0.023	1.959	0.05	0.101	0.48	0.921	0.687	0.074	1.133
AX-93966749	Gm01	29073539	0.444 ± 0.022	1.581	0.042	0.293	0.481	1.063	0.659	0.019	0.948
AX-93670592	Gm01	29075427	0.446 ± 0.022	1.785	0.077	0.352	0.429	1.065	0.677	0.041	0.924
AX-93670593	Gm01	29078075	0.444 ± 0.022	1.581	0.042	0.293	0.481	1.063	0.659	0.019	0.948
AX-93966754	Gm01	29091858	0.443 ± 0.021	1.513	0.042	0.29	0.481	0.969	0.659	0.02	0.948
AX-93670596	Gm01	29098300	0.445 ± 0.023	1.595	0.032	0.28	0.486	1	0.659	0.024	0.948
AX-93965072	Gm01	29140876	0.444 ± 0.022	1.581	0.042	0.293	0.481	1.063	0.659	0.019	0.948
AX-93616165	Gm01	29141519	0.432 ± 0.024	1.532	0.323	0.183	0.442	1.395	0.297	0.043	0.978
AX-93965073	Gm01	29164331	0.444 ± 0.022	1.581	0.042	0.293	0.481	1.063	0.659	0.019	0.948
AX-93965074	Gm01	29174019	0.432 ± 0.024	1.532	0.323	0.183	0.442	1.395	0.297	0.043	0.978
AX-93965077	Gm01	29188670	0.44 ± 0.022	1.338	0.051	0.404	0.42	1.184	0.506	0.034	0.592
AX-93668870	Gm01	29205300	0.444 ± 0.022	1.581	0.042	0.293	0.481	1.063	0.659	0.019	0.948
AX-93912387	Gm01	29205531	0.454 ± 0.024	2.095	0.039	0.123	0.451	1.068	0.694	0.052	1.17
AX-93965082	Gm01	29225378	0.446 ± 0.022	1.595	0.027	0.341	0.452	1.052	0.689	0.019	1.006
AX-93912389	Gm01	29238153	0.432 ± 0.024	1.532	0.323	0.183	0.442	1.395	0.297	0.043	0.978
AX-93668876	Gm01	29256449	0.455 ± 0.023	1.959	0.05	0.101	0.48	0.921	0.687	0.074	1.133
AX-93965088	Gm01	29267321	0.456 ± 0.024	2.009	0.05	0.107	0.48	1.007	0.687	0.051	1.133
AX-93965089	Gm01	29267696	0.457 ± 0.024	2.026	0.06	0.096	0.485	0.945	0.687	0.045	1.133
AX-93965090	Gm01	29270082	0.458 ± 0.023	1.998	0.036	0.102	0.525	0.969	0.727	0.088	1.065
AX-93616171	Gm01	29270116	0.458 ± 0.023	2.241	0.016	0.153	0.428	1.009	0.706	0.029	1.107
AX-93668880	Gm01	29282153	0.456 ± 0.024	2.009	0.05	0.107	0.48	1.007	0.687	0.051	1.133
AX-93965093	Gm01	29284908	0.467 ± 0.023	1.868	0.105	0.066	0.366	0.923	0.762	0.02	1.186
AX-93668881	Gm01	29287805	0.456 ± 0.024	2.009	0.05	0.107	0.48	1.007	0.687	0.051	1.133
AX-93668883	Gm01	29312434	0.456 ± 0.024	2.009	0.05	0.107	0.48	1.007	0.687	0.051	1.133
AX-93965097	Gm01	29316066	0.434 ± 0.024	1.379	0.243	0.165	0.442	1.395	0.294	0.033	0.824
AX-93965067	Gm01	29461404	0.463 ± 0.023	2.292	0.052	0.206	0.359	1.064	0.662	0.099	1.289
AX-93668862	Gm01	29479643	0.46 ± 0.023	2.195	0.096	0.216	0.44	1.035	0.76	0.069	1.407
AX-94279050	Gm01	29502616	0.46 ± 0.023	2.195	0.096	0.216	0.44	1.035	0.76	0.069	1.407
AX-93668858	Gm01	29529775	0.463 ± 0.023	1.858	0.201	0.184	0.434	1.049	0.807	0.079	1.274
AX-93668854	Gm01	29543468	0.46 ± 0.023	2.195	0.096	0.216	0.44	1.035	0.76	0.069	1.407
AX-93912380	Gm01	29550407	0.46 ± 0.023	2.195	0.096	0.216	0.44	1.035	0.76	0.069	1.407
AX-93668852	Gm01	29550802	0.458 ± 0.023	2.378	0.038	0.234	0.44	1.035	0.762	0.059	1.593
AX-93965058	Gm01	29553648	0.46 ± 0.023	2.195	0.096	0.216	0.44	1.035	0.76	0.069	1.407
AX-93965057	Gm01	29560921	0.461 ± 0.023	2.438	0.06	0.271	0.39	1.038	0.779	0.046	1.379
AX-93668849	Gm01	29563496	0.46 ± 0.023	2.195	0.096	0.216	0.44	1.035	0.76	0.069	1.407
AX-93965054	Gm01	29572662	0.452 ± 0.023	2.11	0.024	0.361	0.364	1.122	0.717	0.04	1.315
AX-94029515	Gm01	29730581	0.48 ± 0.017	2.178	0.097	0.182	0.093	0.984	0.861	0.315	0.704
AX-94029516	Gm01	29732265	0.466 ± 0.024	2.433	0.098	0.298	0.253	1.084	0.856	0.05	1.407
AX-93924274	Gm01	29757888	0.446 ± 0.025	2.095	0.147	0.111	0.461	1.333	0.353	0.043	1.269
AX-93733221	Gm01	29758295	0.46 ± 0.023	2.195	0.096	0.216	0.44	1.035	0.76	0.069	1.407
AX-93733223	Gm01	29773156	0.456 ± 0.022	2.464	0.004	0.198	0.454	0.846	0.813	0.104	1.884
AX-93912392	Gm01	29852273	0.436 ± 0.024	1.693	0.259	0.304	0.404	1.427	0.349	0.026	1.232
AX-93668886	Gm01	29867031	0.46 ± 0.023	2.195	0.096	0.216	0.44	1.035	0.76	0.069	1.407
AX-93965102	Gm01	29885249	0.461 ± 0.023	2.205	0.112	0.193	0.407	0.997	0.835	0.088	1.413
AX-93965105	Gm01	29900992	0.46 ± 0.023	2.195	0.096	0.216	0.44	1.035	0.76	0.069	1.407
AX-93668894	Gm01	29903060	0.46 ± 0.023	2.195	0.096	0.216	0.44	1.035	0.76	0.069	1.407
AX-93668895	Gm01	29903424	0.461 ± 0.023	2.213	0.08	0.286	0.505	1.035	0.621	0.055	1.118
AX-93668899	Gm01	29948344	0.461 ± 0.023	2.162	0.129	0.23	0.424	1.084	0.679	0.092	1.39
AX-93668900	Gm01	29962345	0.454 ± 0.022	1.933	0.021	0.12	0.556	1.101	0.827	0.029	1.689
AX-93616178	Gm01	29976397	0.438 ± 0.027	1.754	0.159	0.356	0.265	1.478	0.532	0.079	1.021
AX-93965111	Gm01	29978021	0.46 ± 0.023	2.195	0.096	0.216	0.44	1.035	0.76	0.069	1.407
AX-93668903	Gm01	29999107	0.461 ± 0.023	2.438	0.06	0.271	0.39	1.038	0.779	0.046	1.379
AX-93965116	Gm01	29999973	0.46 ± 0.023	2.195	0.096	0.216	0.44	1.035	0.76	0.069	1.407
AX-93616179	Gm01	30005890	0.448 ± 0.025	2.131	0.138	0.115	0.403	1.362	0.372	0.044	1.435
AX-93965117	Gm01	30009974	0.436 ± 0.024	1.693	0.259	0.304	0.404	1.427	0.349	0.026	1.232
AX-93668907	Gm01	30016491	0.477 ± 0.017	1.803	0.237	0.142	0.131	1.053	0.772	0.356	0.815
AX-93965122	Gm01	30038615	0.46 ± 0.023	2.195	0.096	0.216	0.44	1.035	0.76	0.069	1.407
AX-93668910	Gm01	30047435	0.462 ± 0.024	2.176	0.11	0.234	0.446	0.981	0.724	0.079	1.327
AX-93668914	Gm01	30059097	0.46 ± 0.023	2.195	0.096	0.216	0.44	1.035	0.76	0.069	1.407
AX-94272278	Gm01	30066989	0.457 ± 0.024	2.202	0.084	0.223	0.475	1.075	0.683	0.075	1.332
AX-93965130	Gm01	30118393	0.462 ± 0.024	2.088	0.112	0.175	0.407	1.012	0.835	0.084	1.413
AX-93668918	Gm01	30132420	0.479 ± 0.017	1.813	0.174	0.158	0.111	1.043	0.776	0.352	0.847
AX-93668919	Gm01	30133625	0.46 ± 0.023	2.195	0.096	0.216	0.44	1.035	0.76	0.069	1.407
AX-93965137	Gm01	30153322	0.461 ± 0.022	2.195	0.064	0.216	0.538	1.035	0.765	0.069	1.359
AX-93965138	Gm01	30154931	0.457 ± 0.023	2.269	0.053	0.259	0.436	1.155	0.708	0.072	1.374
AX-93965139	Gm01	30155693	0.46 ± 0.023	2.195	0.096	0.216	0.44	1.035	0.76	0.069	1.407
AX-93668923	Gm01	30161008	0.46 ± 0.023	2.195	0.096	0.216	0.44	1.035	0.76	0.069	1.407
AX-93965142	Gm01	30207840	0.448 ± 0.025	2.131	0.138	0.115	0.403	1.362	0.372	0.044	1.435
AX-93965143	Gm01	30221337	0.46 ± 0.023	2.195	0.096	0.216	0.44	1.035	0.76	0.069	1.407
AX-93965144	Gm01	30223000	0.46 ± 0.023	2.195	0.096	0.216	0.44	1.035	0.76	0.069	1.407
AX-93965146	Gm01	30230863	0.46 ± 0.023	2.195	0.096	0.216	0.44	1.035	0.76	0.069	1.407
AX-94272376	Gm01	30258610	0.46 ± 0.023	2.195	0.096	0.216	0.44	1.035	0.76	0.069	1.407
AX-93668932	Gm01	30262124	0.461 ± 0.023	2.205	0.086	0.226	0.418	1.001	0.742	0.064	1.407
AX-93668936	Gm01	30354269	0.474 ± 0.023	1.787	0.178	0.16	0.59	0.862	0.704	0.112	1.021
AX-94279048	Gm01	30401332	0.46 ± 0.023	2.195	0.096	0.216	0.44	1.035	0.76	0.069	1.407
AX-93965157	Gm01	30426067	0.461 ± 0.023	2.127	0.133	0.235	0.525	1.035	0.77	0.069	1.31
AX-93965158	Gm01	30427874	0.458 ± 0.024	2.199	0.068	0.167	0.419	1.04	0.739	0.069	1.407
AX-93965160	Gm01	30438533	0.46 ± 0.023	2.195	0.096	0.216	0.44	1.035	0.76	0.069	1.407
AX-93912401	Gm01	30442329	0.324 ± 0.02	1.97	0.086	1.529	0.032	1.282	0.327	0.11	1.781
AX-93668946	Gm01	30471204	0.46 ± 0.023	2.195	0.096	0.216	0.44	1.035	0.76	0.069	1.407
AX-93965164	Gm01	30479326	0.46 ± 0.023	2.195	0.096	0.216	0.44	1.035	0.76	0.069	1.407
AX-93668949	Gm01	30480975	0.461 ± 0.022	2.195	0.142	0.216	0.426	1.035	0.774	0.069	1.564
AX-93912407	Gm01	30530043	0.435 ± 0.023	1.648	0.259	0.298	0.404	1.327	0.349	0.005	1.232
AX-93668955	Gm01	30544470	0.459 ± 0.024	2.293	0.123	0.188	0.403	1.007	0.732	0.04	1.446
AX-93912410	Gm01	30575401	0.472 ± 0.023	2.212	0.138	0.107	0.526	0.844	0.37	0.036	1.338
AX-93668959	Gm01	30576703	0.464 ± 0.024	2.441	0.071	0.306	0.279	1.125	0.81	0.055	1.407
AX-93668962	Gm01	30604748	0.458 ± 0.023	1.971	0.065	0.104	0.482	0.933	0.659	0.051	1.006
AX-93965182	Gm01	30615270	0.456 ± 0.024	2.009	0.05	0.107	0.48	1.007	0.687	0.051	1.133
AX-93668990	Gm01	30671716	0.46 ± 0.024	2.037	0.096	0.216	0.44	1.09	0.76	0.065	1.407
AX-93965208	Gm01	30694255	0.46 ± 0.023	2.195	0.096	0.216	0.44	1.035	0.76	0.069	1.407
AX-93965210	Gm01	30712402	0.46 ± 0.023	2.195	0.096	0.216	0.44	1.035	0.76	0.069	1.407
AX-93668994	Gm01	30779404	0.46 ± 0.023	2.195	0.096	0.216	0.44	1.035	0.76	0.069	1.407
AX-93668995	Gm01	30781403	0.46 ± 0.023	2.195	0.096	0.216	0.44	1.035	0.76	0.069	1.407
AX-93616201	Gm01	30788299	0.458 ± 0.024	2.125	0.112	0.166	0.443	1.071	0.69	0.069	1.319
AX-93965217	Gm01	30788965	0.461 ± 0.023	2.438	0.06	0.271	0.39	1.038	0.779	0.046	1.379
AX-93669004	Gm01	30898358	0.46 ± 0.023	2.195	0.096	0.216	0.44	1.035	0.76	0.069	1.407
AX-93965222	Gm01	30907919	0.481 ± 0.011	1.038	0.255	0.019	1.173	0.87	0.806	0.021	0.703
AX-93669006	Gm01	30918911	0.46 ± 0.023	2.195	0.096	0.216	0.44	1.035	0.76	0.069	1.407
AX-93669007	Gm01	30929294	0.46 ± 0.023	2.195	0.096	0.216	0.44	1.035	0.76	0.069	1.407
AX-93616204	Gm01	30959488	0.436 ± 0.024	1.693	0.259	0.304	0.404	1.427	0.349	0.026	1.232
AX-93669013	Gm01	30978352	0.46 ± 0.023	2.195	0.096	0.216	0.44	1.035	0.76	0.069	1.407
AX-93669015	Gm01	31063892	0.458 ± 0.023	2.378	0.038	0.234	0.44	1.035	0.762	0.059	1.593
AX-93669016	Gm01	31069473	0.46 ± 0.023	2.195	0.096	0.216	0.44	1.035	0.76	0.069	1.407
AX-93669021	Gm01	31175707	0.46 ± 0.023	2.195	0.096	0.216	0.44	1.035	0.76	0.069	1.407
AX-93965230	Gm01	31178618	0.46 ± 0.023	2.195	0.096	0.216	0.44	1.035	0.76	0.069	1.407
AX-93965234	Gm01	31242208	0.461 ± 0.024	2.212	0.107	0.204	0.446	0.973	0.76	0.063	1.407
AX-94279061	Gm01	31246754	0.471 ± 0.023	2.401	0.11	0.327	0.335	1.025	0.949	0.07	1.482
AX-94271858	Gm01	31278484	0.459 ± 0.023	2.134	0.096	0.249	0.44	0.934	0.76	0.065	1.407
AX-93669024	Gm01	31287865	0.46 ± 0.023	2.195	0.096	0.216	0.44	1.035	0.76	0.069	1.407
AX-93965242	Gm01	31316531	0.46 ± 0.023	2.195	0.096	0.216	0.44	1.035	0.76	0.069	1.407
AX-93669029	Gm01	31325353	0.46 ± 0.023	2.195	0.096	0.216	0.44	1.035	0.76	0.069	1.407
AX-93669031	Gm01	31339573	0.46 ± 0.023	2.195	0.096	0.216	0.44	1.035	0.76	0.069	1.407
AX-93669032	Gm01	31344216	0.463 ± 0.023	2.152	0.055	0.171	0.332	1.076	0.682	0.032	1.388
AX-93965247	Gm01	31346378	0.46 ± 0.023	2.195	0.096	0.216	0.44	1.035	0.76	0.069	1.407
AX-93669035	Gm01	31366852	0.463 ± 0.023	2.437	0.116	0.212	0.408	1.064	0.661	0.083	1.256
AX-93616210	Gm01	31367193	0.46 ± 0.023	2.195	0.096	0.216	0.44	1.035	0.76	0.069	1.407
AX-93669037	Gm01	31373421	0.46 ± 0.023	2.195	0.096	0.216	0.44	1.035	0.76	0.069	1.407
AX-93965251	Gm01	31390829	0.461 ± 0.023	2.198	0.133	0.235	0.487	0.964	0.774	0.044	1.342
AX-93669040	Gm01	31394448	0.461 ± 0.023	2.205	0.112	0.193	0.407	0.997	0.835	0.088	1.413
AX-93965252	Gm01	31397546	0.461 ± 0.023	2.299	0.07	0.223	0.418	1.105	0.734	0.083	1.307
AX-93912428	Gm01	31407609	0.45 ± 0.025	2.081	0.12	0.104	0.522	1.3	0.418	0.051	1.461
AX-93669044	Gm01	31480993	0.461 ± 0.023	2.188	0.077	0.199	0.38	0.996	0.687	0.086	1.388
AX-94273768	Gm01	31520301	0.46 ± 0.023	2.195	0.096	0.216	0.44	1.035	0.76	0.069	1.407
AX-93965257	Gm01	31530158	0.46 ± 0.023	2.195	0.096	0.216	0.44	1.035	0.76	0.069	1.407
AX-93669048	Gm01	31534824	0.461 ± 0.022	2.195	0.064	0.216	0.538	1.035	0.765	0.069	1.359
AX-93616215	Gm01	31578343	0.46 ± 0.023	2.195	0.096	0.216	0.44	1.035	0.76	0.069	1.407
AX-94273518	Gm01	31592999	0.461 ± 0.024	2.008	0.161	0.198	0.44	1.035	0.754	0.08	1.222
AX-93965262	Gm01	31606403	0.46 ± 0.023	2.195	0.096	0.216	0.44	1.035	0.76	0.069	1.407
AX-93669053	Gm01	31607354	0.48 ± 0.017	1.813	0.156	0.158	0.111	1.043	0.811	0.352	0.911
AX-93669054	Gm01	31608715	0.46 ± 0.023	2.195	0.096	0.216	0.44	1.035	0.76	0.069	1.407
AX-93669056	Gm01	31612191	0.46 ± 0.023	2.195	0.096	0.216	0.44	1.035	0.76	0.069	1.407
AX-93669057	Gm01	31621702	0.46 ± 0.023	2.195	0.096	0.216	0.44	1.035	0.76	0.069	1.407
AX-93669059	Gm01	31628445	0.466 ± 0.022	2.036	0.111	0.181	0.431	1.082	0.544	0.106	1.435
AX-93669065	Gm01	31676192	0.46 ± 0.023	2.195	0.096	0.216	0.44	1.035	0.76	0.069	1.407
AX-93669067	Gm01	31702780	0.442 ± 0.021	2.217	0.08	0.004	0.363	1.211	0.727	0.083	1.589
AX-93669068	Gm01	31717310	0.459 ± 0.022	2.378	0.009	0.234	0.538	1.035	0.767	0.059	1.542
AX-93669069	Gm01	31727833	0.463 ± 0.024	2.223	0.123	0.181	0.412	0.936	0.835	0.082	1.413
AX-93965277	Gm01	31746458	0.467 ± 0.024	2.454	0.115	0.346	0.23	1.073	0.89	0.049	1.478
AX-93669071	Gm01	31755091	0.46 ± 0.023	2.195	0.096	0.216	0.44	1.035	0.76	0.069	1.407
AX-93965279	Gm01	31822033	0.459 ± 0.023	2.1	0.096	0.196	0.44	1.021	0.76	0.069	1.407
AX-93965280	Gm01	31833726	0.461 ± 0.024	2.288	0.099	0.235	0.417	1.042	0.669	0.073	1.412
AX-93616224	Gm01	31855504	0.46 ± 0.023	2.195	0.096	0.216	0.44	1.035	0.76	0.069	1.407
AX-94279078	Gm01	31899713	0.46 ± 0.023	2.195	0.096	0.216	0.44	1.035	0.76	0.069	1.407
AX-93966757	Gm01	31959463	0.46 ± 0.023	2.195	0.096	0.216	0.44	1.035	0.76	0.069	1.407
AX-93616474	Gm01	31963232	0.448 ± 0.025	2.131	0.138	0.115	0.403	1.362	0.372	0.044	1.435
AX-93670599	Gm01	31973413	0.46 ± 0.023	2.195	0.096	0.216	0.44	1.035	0.76	0.069	1.407
AX-93966761	Gm01	31989431	0.461 ± 0.022	2.195	0.064	0.216	0.538	1.035	0.765	0.069	1.359
AX-93912691	Gm01	32009623	0.448 ± 0.025	2.131	0.138	0.115	0.403	1.362	0.372	0.044	1.435
AX-93966762	Gm01	32013171	0.46 ± 0.023	2.195	0.096	0.216	0.44	1.035	0.76	0.069	1.407
AX-93670602	Gm01	32025799	0.46 ± 0.023	2.195	0.096	0.216	0.44	1.035	0.76	0.069	1.407
AX-93966765	Gm01	32037132	0.46 ± 0.023	2.195	0.096	0.216	0.44	1.035	0.76	0.069	1.407
AX-93670605	Gm01	32040407	0.46 ± 0.023	2.195	0.096	0.216	0.44	1.035	0.76	0.069	1.407
AX-93670607	Gm01	32042797	0.46 ± 0.023	2.195	0.096	0.216	0.44	1.035	0.76	0.069	1.407
AX-93670610	Gm01	32072619	0.46 ± 0.023	2.195	0.096	0.216	0.44	1.035	0.76	0.069	1.407
AX-93670611	Gm01	32093213	0.477 ± 0.017	1.848	0.132	0.157	0.129	1.083	0.777	0.401	0.872
AX-93670612	Gm01	32095396	0.46 ± 0.023	2.195	0.096	0.216	0.44	1.035	0.76	0.069	1.407
AX-93966775	Gm01	32121968	0.46 ± 0.023	2.195	0.096	0.216	0.44	1.035	0.76	0.069	1.407
AX-93912693	Gm01	32139114	0.348 ± 0.023	2.161	0.092	1.153	0.048	1.095	0.329	0.005	1.317
AX-93912694	Gm01	32182609	0.448 ± 0.025	2.131	0.138	0.115	0.403	1.362	0.372	0.044	1.435
AX-93670617	Gm01	32205620	0.46 ± 0.023	2.195	0.096	0.216	0.44	1.035	0.76	0.069	1.407
AX-93966780	Gm01	32206936	0.46 ± 0.023	2.195	0.096	0.216	0.44	1.035	0.76	0.069	1.407
AX-93670619	Gm01	32214633	0.46 ± 0.023	2.195	0.096	0.216	0.44	1.035	0.76	0.069	1.407
AX-93670621	Gm01	32239038	0.459 ± 0.023	2.018	0.078	0.195	0.533	1.057	0.659	0.098	1.256
AX-93670627	Gm01	32270704	0.469 ± 0.022	2.136	0.2	0.31	0.551	0.975	0.725	0.067	1.075
AX-93966791	Gm01	32279154	0.448 ± 0.025	2.131	0.138	0.115	0.403	1.362	0.372	0.044	1.435
AX-93616481	Gm01	32282262	0.46 ± 0.023	2.195	0.039	0.216	0.419	1.035	0.76	0.069	1.324
AX-94188223	Gm01	32283477	0.151 ± 0.009	0.077	0.451	0.351	0.159	1.973	0.026	0.78	0.192
AX-93912028	Gm01	32295797	0.447 ± 0.022	1.745	0	0.432	0.441	1.091	0.73	0.003	1.202
AX-94279183	Gm01	32308595	0.46 ± 0.023	2.195	0.096	0.216	0.44	1.035	0.76	0.069	1.407
AX-93670634	Gm01	32326330	0.46 ± 0.023	2.195	0.096	0.216	0.44	1.035	0.76	0.069	1.407
AX-93670635	Gm01	32328900	0.46 ± 0.023	2.195	0.096	0.216	0.44	1.035	0.76	0.069	1.407
AX-93670636	Gm01	32332855	0.466 ± 0.024	2.433	0.098	0.298	0.253	1.084	0.856	0.05	1.407
AX-93670637	Gm01	32334110	0.472 ± 0.023	2.214	0.257	0.305	0.274	0.972	0.975	0.072	1.199
AX-93670638	Gm01	32342473	0.466 ± 0.024	2.433	0.098	0.298	0.253	1.084	0.856	0.05	1.407
AX-93670641	Gm01	32358208	0.46 ± 0.023	2.195	0.096	0.216	0.44	1.035	0.76	0.069	1.407
AX-93670643	Gm01	32360710	0.46 ± 0.023	2.195	0.096	0.216	0.44	1.035	0.76	0.069	1.407
[truncated: 137,429 more rows]
