# Supplementary material for: Genetic control of tolerance to drought stress in soybean
Source: BMC Plant Biol. 2022 Dec 28;22:615. doi: 10.1186/s12870-022-03996-w (PMC9795773; doi:10.1186/s12870-022-03996-w)
Supplement: Supplementary file 3 — Additional file 3. [file 12870_2022_3996_MOESM3_ESM.xlsx]

## Sheet: Legends
Column name	Description
Locus ID	Locus ID contains abbreviation of the the trait name folllowed by the name of experiment (SDS; short-duration stress in 2018, LDS; long-duration stress in 2019) and the number of the significant association per trait per experiment.
Candidate region	Candidate region contains chromosome ID followed by start position and end position of the candidate region defined by significant SNP considering LD decay per chromosme.
SNP ID	SNP ID contains the significant SNP ID followed by major allele and minor allele of the signifcant SNP.
Candidate gene ID	Gene ID from the Glycine max reference genome version Wm82.a2.v1
START	Strat position of the candidate gene
END	End position of the candidate gene
Arabidopsis ID	ID of the homolog gene from Arabidopsis thaliana
Arabidopsis symbol	Symbol of homolog gene from Arabidopsis thaliana
Annotation	Description of the homolog gene or its encoding protein from Arabidopsis thaliana obtained from www.phytozome.net

## Sheet: Additional file 3
Additional file 3. Description of the genes of interest targeted by the candidate regions for drought tolerance identified through marker-trait associations from the GWAS analysis (see the worksheet 'Legends').
Locus ID	Candidate region	SNP ID	Candidate gene ID	START	END	Arabidopsis ID	Arabidopsis symbol	Annotation
CW_SDS_1	Gm03_7027565_7317565	AX-93988673_G_A	Glyma.03G053000	7036923	7038675	AT3G11010	AtRLP34,RLP34	receptor like protein 34
CW_SDS_1	Gm03_7027565_7317565	AX-93988673_G_A	Glyma.03G053100	7042503	7048483	AT5G36930		Disease resistance protein (TIR-NBS-LRR class) family
CW_SDS_1	Gm03_7027565_7317565	AX-93988673_G_A	Glyma.03G053200	7066188	7071133
CW_SDS_1	Gm03_7027565_7317565	AX-93988673_G_A	Glyma.03G053300	7071171	7071746	AT4G16950	RPP5	Disease resistance protein (TIR-NBS-LRR class) family
CW_SDS_1	Gm03_7027565_7317565	AX-93988673_G_A	Glyma.03G053400	7087079	7088714	AT1G45616	AtRLP6,RLP6	RLP6, receptor like protein 6
CW_SDS_1	Gm03_7027565_7317565	AX-93988673_G_A	Glyma.03G053500	7126778	7149643	AT1G27180		disease resistance protein (TIR-NBS-LRR class), putative
CW_SDS_1	Gm03_7027565_7317565	AX-93988673_G_A	Glyma.03G053600	7152042	7154376	AT5G36930		Disease resistance protein (TIR-NBS-LRR class) family
CW_SDS_1	Gm03_7027565_7317565	AX-93988673_G_A	Glyma.03G053700	7154616	7154810
CW_SDS_1	Gm03_7027565_7317565	AX-93988673_G_A	Glyma.03G053800	7164163	7167417	AT5G07280	EMS1,EXS	Leucine-rich repeat transmembrane protein kinase
CW_SDS_1	Gm03_7027565_7317565	AX-93988673_G_A	Glyma.03G053900	7184440	7187198	AT5G36930		Disease resistance protein (TIR-NBS-LRR class) family
CW_SDS_1	Gm03_7027565_7317565	AX-93988673_G_A	Glyma.03G054000	7200757	7204006	AT5G07280	EMS1,EXS	Leucine-rich repeat transmembrane protein kinase
CW_SDS_2	Gm03_16874434_17164434	AX-93991327_G_C	Glyma.03G070900	16885269	16892927	AT5G02030	BLH9,BLR,HB-6,LSN,PNY,RPL,VAN	POX (plant homeobox) family protein
CW_SDS_2	Gm03_16874434_17164434	AX-93991327_G_C	Glyma.03G071000	16941690	16945233	AT3G42170		BED zinc finger ;hAT family dimerisation domain
CW_SDS_2	Gm03_16874434_17164434	AX-93991327_G_C	Glyma.03G071100	16964668	16967957	AT5G57190	PSD2	phosphatidylserine decarboxylase 2
CW_SDS_2	Gm03_16874434_17164434	AX-93991327_G_C	Glyma.03G071200	16998335	16998956	AT2G26500		cytochrome b6f complex subunit (petM), putative
CW_SDS_2	Gm03_16874434_17164434	AX-93991327_G_C	Glyma.03G071300	17022945	17023160	AT1G43710	emb1075	Pyridoxal phosphate (PLP)-dependent transferases superfamily protein
CW_SDS_2	Gm03_16874434_17164434	AX-93991327_G_C	Glyma.03G071400	17026173	17027300
CW_SDS_2	Gm03_16874434_17164434	AX-93991327_G_C	Glyma.03G071500	17044328	17049242	AT3G56870
CW_SDS_2	Gm03_16874434_17164434	AX-93991327_G_C	Glyma.03G071600	17051285	17056749	AT1G40087		Plant transposase (Ptta/En/Spm family)
CW_SDS_2	Gm03_16874434_17164434	AX-93991327_G_C	Glyma.03G071700	17105801	17108097	AT3G53950		glyoxal oxidase-related protein
CW_SDS_3	Gm03_45259915_45549915	AX-93918502_C_A	Glyma.03G258200	45263302	45263856	AT1G01250		Integrase-type DNA-binding superfamily protein
CW_SDS_3	Gm03_45259915_45549915	AX-93918502_C_A	Glyma.03G258300	45279918	45284681	AT3G61830	ARF18	auxin response factor 18
CW_SDS_3	Gm03_45259915_45549915	AX-93918502_C_A	Glyma.03G258400	45286507	45287740	AT4G00950	MEE47	Protein of unknown function (DUF688)
CW_SDS_3	Gm03_45259915_45549915	AX-93918502_C_A	Glyma.03G258500	45288619	45291031	AT2G46540
CW_SDS_3	Gm03_45259915_45549915	AX-93918502_C_A	Glyma.03G258600	45292160	45295657	AT2G46550
CW_SDS_3	Gm03_45259915_45549915	AX-93918502_C_A	Glyma.03G258700	45300865	45302850	AT4G38620	ATMYB4,MYB4	myb domain protein 4
CW_SDS_3	Gm03_45259915_45549915	AX-93918502_C_A	Glyma.03G258800	45318289	45320417	AT3G61850	DAG1	Dof-type zinc finger DNA-binding family protein
CW_SDS_3	Gm03_45259915_45549915	AX-93918502_C_A	Glyma.03G258900	45323059	45326819	AT1G01225		NC domain-containing protein-related
CW_SDS_3	Gm03_45259915_45549915	AX-93918502_C_A	Glyma.03G259000	45329035	45336056	AT1G01220	AtFKGP,FKGP	L-fucokinase/GDP-L-fucose pyrophosphorylase
CW_SDS_3	Gm03_45259915_45549915	AX-93918502_C_A	Glyma.03G259100	45339928	45343041	AT2G46600		Calcium-binding EF-hand family protein
CW_SDS_3	Gm03_45259915_45549915	AX-93918502_C_A	Glyma.03G259200	45345142	45347398	AT1G01200	ATRAB-A3,ATRABA3,RABA3	RAB GTPase homolog A3
CW_SDS_3	Gm03_45259915_45549915	AX-93918502_C_A	Glyma.03G259300	45353510	45355647	AT2G46620		P-loop containing nucleoside triphosphate hydrolases superfamily protein
CW_SDS_3	Gm03_45259915_45549915	AX-93918502_C_A	Glyma.03G259400	45363743	45365553	AT3G61870
CW_SDS_3	Gm03_45259915_45549915	AX-93918502_C_A	Glyma.03G259500	45369926	45371523	AT2G46630
CW_SDS_3	Gm03_45259915_45549915	AX-93918502_C_A	Glyma.03G259600	45373166	45376951	AT5G53560	ATB5-A,ATCB5-E,B5 #2,CB5-E	cytochrome B5 isoform E
CW_SDS_3	Gm03_45259915_45549915	AX-93918502_C_A	Glyma.03G259700	45381056	45381337	AT4G00880		SAUR-like auxin-responsive protein family
CW_SDS_3	Gm03_45259915_45549915	AX-93918502_C_A	Glyma.03G259800	45387067	45390947	AT2G46710		Rho GTPase activating protein with PAK-box/P21-Rho-binding domain
CW_SDS_3	Gm03_45259915_45549915	AX-93918502_C_A	Glyma.03G259900	45391055	45402923
CW_SDS_3	Gm03_45259915_45549915	AX-93918502_C_A	Glyma.03G260000	45392071	45401062	AT4G00840		DHHC-type zinc finger family protein
CW_SDS_3	Gm03_45259915_45549915	AX-93918502_C_A	Glyma.03G260100	45403370	45404426
CW_SDS_3	Gm03_45259915_45549915	AX-93918502_C_A	Glyma.03G260200	45407900	45415032	AT1G01140	CIPK9,PKS6,SnRK3.12	CBL-interacting protein kinase 9
CW_SDS_3	Gm03_45259915_45549915	AX-93918502_C_A	Glyma.03G260300	45421037	45423205	AT1G01120	KCS1	3-ketoacyl-CoA synthase 1
CW_SDS_3	Gm03_45259915_45549915	AX-93918502_C_A	Glyma.03G260400	45425913	45427271
CW_SDS_3	Gm03_45259915_45549915	AX-93918502_C_A	Glyma.03G260500	45427402	45434290	AT4G00830		RNA-binding (RRM/RBD/RNP motifs) family protein
CW_SDS_3	Gm03_45259915_45549915	AX-93918502_C_A	Glyma.03G260600	45436474	45445236	AT2G46760		D-arabinono-1,4-lactone oxidase family protein
CW_SDS_3	Gm03_45259915_45549915	AX-93918502_C_A	Glyma.03G260700	45450829	45453229	AT3G61920
CW_SDS_3	Gm03_45259915_45549915	AX-93918502_C_A	Glyma.03G260800	45458889	45459517
CW_SDS_3	Gm03_45259915_45549915	AX-93918502_C_A	Glyma.03G260900	45461728	45463190	AT5G24510		60S acidic ribosomal protein family
CW_SDS_3	Gm03_45259915_45549915	AX-93918502_C_A	Glyma.03G261000	45465440	45469548	AT1G01090	PDH-E1 ALPHA	pyruvate dehydrogenase E1 alpha
CW_SDS_3	Gm03_45259915_45549915	AX-93918502_C_A	Glyma.03G261100	45469867	45474789	AT4G01400
CW_SDS_3	Gm03_45259915_45549915	AX-93918502_C_A	Glyma.03G261200	45476750	45478150	AT4G01400
CW_SDS_3	Gm03_45259915_45549915	AX-93918502_C_A	Glyma.03G261300	45482096	45487185	AT5G24470	APRR5,PRR5	pseudo-response regulator 5
CW_SDS_3	Gm03_45259915_45549915	AX-93918502_C_A	Glyma.03G261400	45488450	45489586	AT4G01410		Late embryogenesis abundant (LEA) hydroxyproline-rich glycoprotein family
CW_SDS_3	Gm03_45259915_45549915	AX-93918502_C_A	Glyma.03G261500	45491778	45493438	AT2G46820	PSAP,PSI-P,PTAC8,TMP14	photosystem I P subunit
CW_SDS_3	Gm03_45259915_45549915	AX-93918502_C_A	Glyma.03G261600	45495525	45498431	AT4G10500		2-oxoglutarate (2OG) and Fe(II)-dependent oxygenase superfamily protein
CW_SDS_3	Gm03_45259915_45549915	AX-93918502_C_A	Glyma.03G261700	45497413	45497828
CW_SDS_3	Gm03_45259915_45549915	AX-93918502_C_A	Glyma.03G261800	45502100	45510812	AT1G01060	LHY,LHY1	Homeodomain-like superfamily protein
CW_SDS_3	Gm03_45259915_45549915	AX-93918502_C_A	Glyma.03G261900	45513478	45516887	AT2G46850		Protein kinase superfamily protein
CW_SDS_3	Gm03_45259915_45549915	AX-93918502_C_A	Glyma.03G262000	45517876	45519838	AT2G46860	AtPPa3,PPa3	pyrophosphorylase 3
CW_SDS_3	Gm03_45259915_45549915	AX-93918502_C_A	Glyma.03G262100	45520418	45532516	AT1G01040	ASU1,ATDCL1,CAF,DCL1,EMB60,EMB76,SIN1,SUS1	dicer-like 1
CW_SDS_4	Gm05_28547428_28867428	AX-93921335_C_T	Glyma.05G107500	28551166	28551996	AT2G22880		VQ motif-containing protein
CW_SDS_4	Gm05_28547428_28867428	AX-93921335_C_T	Glyma.05G107600	28569029	28573998	AT5G65890	ACR1	ACT domain repeat 1
CW_SDS_4	Gm05_28547428_28867428	AX-93921335_C_T	Glyma.05G107700	28577290	28578233	AT5G65880
CW_SDS_4	Gm05_28547428_28867428	AX-93921335_C_T	Glyma.05G107800	28593648	28594588	AT5G65870	ATPSK5,PSK5	phytosulfokine 5 precursor
CW_SDS_4	Gm05_28547428_28867428	AX-93921335_C_T	Glyma.05G107900	28607580	28607963	AT5G15270		RNA-binding KH domain-containing protein
CW_SDS_4	Gm05_28547428_28867428	AX-93921335_C_T	Glyma.05G108000	28666712	28668324	AT4G24026
CW_SDS_4	Gm05_28547428_28867428	AX-93921335_C_T	Glyma.05G108100	28686281	28686637	AT5G62950		RNA polymerase II, Rpb4, core protein
CW_SDS_4	Gm05_28547428_28867428	AX-93921335_C_T	Glyma.05G108200	28696301	28697693	AT3G49760	AtbZIP5,bZIP5	basic leucine-zipper 5
CW_SDS_4	Gm05_28547428_28867428	AX-93921335_C_T	Glyma.05G108300	28719402	28722846	AT2G35630	GEM1,MOR1	ARM repeat superfamily protein
CW_SDS_4	Gm05_28547428_28867428	AX-93921335_C_T	Glyma.05G108400	28727787	28728749
CW_SDS_4	Gm05_28547428_28867428	AX-93921335_C_T	Glyma.05G108500	28764842	28766505	AT5G10050		NAD(P)-binding Rossmann-fold superfamily protein
CW_SDS_4	Gm05_28547428_28867428	AX-93921335_C_T	Glyma.05G108600	28773213	28777586	AT4G37750	ANT,CKC,CKC1,DRG	Integrase-type DNA-binding superfamily protein
CW_SDS_4	Gm05_28547428_28867428	AX-93921335_C_T	Glyma.05G108700	28805336	28806445	AT4G29230	anac075,NAC075	NAC domain containing protein 75
CW_SDS_4	Gm05_28547428_28867428	AX-93921335_C_T	Glyma.05G108800	28819480	28830225	AT3G49720
CW_SDS_4	Gm05_28547428_28867428	AX-93921335_C_T	Glyma.05G108900	28858965	28861063	AT4G37770	ACS8	1-amino-cyclopropane-1-carboxylate synthase 8
CW_SDS_5	Gm06_14605039_14955039	AX-93923547_T_C	Glyma.06G173600	14610401	14611357
CW_SDS_5	Gm06_14605039_14955039	AX-93923547_T_C	Glyma.06G173700	14651650	14658078	AT3G48440		Zinc finger C-x8-C-x5-C-x3-H type family protein
CW_SDS_5	Gm06_14605039_14955039	AX-93923547_T_C	Glyma.06G173800	14676662	14687185	AT3G48430	REF6	relative of early flowering 6
CW_SDS_5	Gm06_14605039_14955039	AX-93923547_T_C	Glyma.06G173900	14683333	14684073
CW_SDS_5	Gm06_14605039_14955039	AX-93923547_T_C	Glyma.06G174000	14684775	14701032	AT3G48430	REF6	relative of early flowering 6
CW_SDS_5	Gm06_14605039_14955039	AX-93923547_T_C	Glyma.06G174100	14705041	14705791	AT3G48425		DNAse I-like superfamily protein
CW_SDS_5	Gm06_14605039_14955039	AX-93923547_T_C	Glyma.06G174200	14707013	14712446	AT3G48420		Haloacid dehalogenase-like hydrolase (HAD) superfamily protein
CW_SDS_5	Gm06_14605039_14955039	AX-93923547_T_C	Glyma.06G174300	14714077	14719588	AT5G63200		tetratricopeptide repeat (TPR)-containing protein
CW_SDS_5	Gm06_14605039_14955039	AX-93923547_T_C	Glyma.06G174400	14721784	14732606	AT3G48380		Peptidase C78, ubiquitin fold modifier-specific peptidase 1/ 2
CW_SDS_5	Gm06_14605039_14955039	AX-93923547_T_C	Glyma.06G174500	14734604	14737940
CW_SDS_5	Gm06_14605039_14955039	AX-93923547_T_C	Glyma.06G174600	14743094	14748248	AT4G24790		AAA-type ATPase family protein
CW_SDS_5	Gm06_14605039_14955039	AX-93923547_T_C	Glyma.06G174700	14770593	14773273	AT5G63180		Pectin lyase-like superfamily protein
CW_SDS_5	Gm06_14605039_14955039	AX-93923547_T_C	Glyma.06G174800	14786825	14789077	AT5G50260		Cysteine proteinases superfamily protein
CW_SDS_5	Gm06_14605039_14955039	AX-93923547_T_C	Glyma.06G174900	14791804	14794854	AT4G24760		alpha/beta-Hydrolases superfamily protein
CW_SDS_5	Gm06_14605039_14955039	AX-93923547_T_C	Glyma.06G175000	14803440	14804001	AT4G02655
CW_SDS_5	Gm06_14605039_14955039	AX-93923547_T_C	Glyma.06G175100	14817156	14819471	AT2G31880	EVR,SOBIR1	Leucine-rich repeat protein kinase family protein
CW_SDS_5	Gm06_14605039_14955039	AX-93923547_T_C	Glyma.06G175200	14822478	14829186	AT3G01680
CW_SDS_5	Gm06_14605039_14955039	AX-93923547_T_C	Glyma.06G175300	14839465	14841074	AT5G50240	PIMT2	protein-l-isoaspartate methyltransferase 2
CW_SDS_5	Gm06_14605039_14955039	AX-93923547_T_C	Glyma.06G175400	14841592	14844356	AT4G24770	ATRBP31,ATRBP33,CP31,RBP31	31-kDa RNA binding protein
CW_SDS_5	Gm06_14605039_14955039	AX-93923547_T_C	Glyma.06G175500	14845359	14849994	AT3G57520	AtSIP2,SIP2	seed imbibition 2
CW_SDS_5	Gm06_14605039_14955039	AX-93923547_T_C	Glyma.06G175600	14856255	14858263	AT1G14430		glyoxal oxidase-related protein
CW_SDS_5	Gm06_14605039_14955039	AX-93923547_T_C	Glyma.06G175700	14859179	14863765	AT5G14420	RGLG2	RING domain ligase2
CW_SDS_5	Gm06_14605039_14955039	AX-93923547_T_C	Glyma.06G175800	14870821	14874904	AT4G24750		Rhodanese/Cell cycle control phosphatase superfamily protein
CW_SDS_5	Gm06_14605039_14955039	AX-93923547_T_C	Glyma.06G175900	14879853	14883518	AT4G24740	AFC2,AME1,FC2	FUS3-complementing gene 2
CW_SDS_5	Gm06_14605039_14955039	AX-93923547_T_C	Glyma.06G176000	14885939	14886654	AT3G48270	CYP71A26	cytochrome P450, family 71, subfamily A, polypeptide 26
CW_SDS_5	Gm06_14605039_14955039	AX-93923547_T_C	Glyma.06G176100	14890890	14893986	AT3G48310	CYP71A22	cytochrome P450, family 71, subfamily A, polypeptide 22
CW_SDS_5	Gm06_14605039_14955039	AX-93923547_T_C	Glyma.06G176200	14901016	14903669	AT3G48310	CYP71A22	cytochrome P450, family 71, subfamily A, polypeptide 22
CW_SDS_5	Gm06_14605039_14955039	AX-93923547_T_C	Glyma.06G176300	14910204	14918746	AT1G67960
CW_SDS_5	Gm06_14605039_14955039	AX-93923547_T_C	Glyma.06G176500	14927973	14930559	AT4G24730		Calcineurin-like metallo-phosphoesterase superfamily protein
CW_SDS_5	Gm06_14605039_14955039	AX-93923547_T_C	Glyma.06G176600	14933790	14940892	AT3G56320		PAP/OAS1 substrate-binding domain superfamily
CW_SDS_5	Gm06_14605039_14955039	AX-93923547_T_C	Glyma.06G176700	14945846	14947616	AT5G48270		Plant protein of unknown function (DUF868)
CW_SDS_6	Gm10_7752764_8022764	AX-94072904_A_G	Glyma.10G074900	7755128	7759375	AT5G06130		chaperone protein dnaJ-related
CW_SDS_6	Gm10_7752764_8022764	AX-94072904_A_G	Glyma.10G075000	7762181	7765052	AT2G36145
CW_SDS_6	Gm10_7752764_8022764	AX-94072904_A_G	Glyma.10G075100	7768498	7770240
CW_SDS_6	Gm10_7752764_8022764	AX-94072904_A_G	Glyma.10G075200	7770459	7778365	AT5G06140	ATSNX1,SNX1	sorting nexin 1
CW_SDS_6	Gm10_7752764_8022764	AX-94072904_A_G	Glyma.10G075300	7798996	7816511	AT3G11540	SPY	Tetratricopeptide repeat (TPR)-like superfamily protein
CW_SDS_6	Gm10_7752764_8022764	AX-94072904_A_G	Glyma.10G075400	7817920	7819816	AT2G36100		Uncharacterised protein family (UPF0497)
CW_SDS_6	Gm10_7752764_8022764	AX-94072904_A_G	Glyma.10G075500	7821786	7824899	AT2G36100		Uncharacterised protein family (UPF0497)
CW_SDS_6	Gm10_7752764_8022764	AX-94072904_A_G	Glyma.10G075600	7835869	7837573	AT2G36100		Uncharacterised protein family (UPF0497)
CW_SDS_6	Gm10_7752764_8022764	AX-94072904_A_G	Glyma.10G075700	7839734	7841440	AT2G36100		Uncharacterised protein family (UPF0497)
CW_SDS_6	Gm10_7752764_8022764	AX-94072904_A_G	Glyma.10G075800	7855389	7857148	AT2G36090		F-box family protein
CW_SDS_6	Gm10_7752764_8022764	AX-94072904_A_G	Glyma.10G075900	7871809	7900928	AT3G11560		LETM1-like protein
CW_SDS_6	Gm10_7752764_8022764	AX-94072904_A_G	Glyma.10G076000	7900133	7903031	AT3G11570	TBL8	TRICHOME BIREFRINGENCE-LIKE 8
CW_SDS_6	Gm10_7752764_8022764	AX-94072904_A_G	Glyma.10G076100	7918148	7921127	AT2G36080		AP2/B3-like transcriptional factor family protein
CW_SDS_6	Gm10_7752764_8022764	AX-94072904_A_G	Glyma.10G076200	7948216	7950074	AT2G32010	CVL1	CVP2 like 1
CW_SDS_6	Gm10_7752764_8022764	AX-94072904_A_G	Glyma.10G076300	7955697	7956289	AT3G11591
CW_SDS_6	Gm10_7752764_8022764	AX-94072904_A_G	Glyma.10G076400	7957604	7959326	AT5G04800		Ribosomal S17 family protein
CW_SDS_6	Gm10_7752764_8022764	AX-94072904_A_G	Glyma.10G076500	7972907	7974452	AT5G45910		GDSL-like Lipase/Acylhydrolase superfamily protein
CW_SDS_7	Gm12_268639_738639	AX-94092624_A_G	Glyma.12G003300	272583	276895	AT1G33420		RING/FYVE/PHD zinc finger superfamily protein
CW_SDS_7	Gm12_268639_738639	AX-94092624_A_G	Glyma.12G003400	281680	284109	AT4G15760	MO1	monooxygenase 1
CW_SDS_7	Gm12_268639_738639	AX-94092624_A_G	Glyma.12G003500	285588	289372	AT5G61670
CW_SDS_7	Gm12_268639_738639	AX-94092624_A_G	Glyma.12G003600	289531	290834	AT3G45030		Ribosomal protein S10p/S20e family protein
CW_SDS_7	Gm12_268639_738639	AX-94092624_A_G	Glyma.12G003700	294751	296671	AT3G15720		Pectin lyase-like superfamily protein
CW_SDS_7	Gm12_268639_738639	AX-94092624_A_G	Glyma.12G003800	296902	298292
CW_SDS_7	Gm12_268639_738639	AX-94092624_A_G	Glyma.12G003900	302437	304546	AT5G51550	EXL3	EXORDIUM like 3
CW_SDS_7	Gm12_268639_738639	AX-94092624_A_G	Glyma.12G004000	317147	323388	AT2G43640		Signal recognition particle, SRP9/SRP14 subunit
CW_SDS_7	Gm12_268639_738639	AX-94092624_A_G	Glyma.12G004100	324600	329970	AT5G62310	IRE	AGC (cAMP-dependent, cGMP-dependent and protein kinase C) kinase family protein
CW_SDS_7	Gm12_268639_738639	AX-94092624_A_G	Glyma.12G004200	331396	336354	AT4G25280		P-loop containing nucleoside triphosphate hydrolases superfamily protein
CW_SDS_7	Gm12_268639_738639	AX-94092624_A_G	Glyma.12G004300	337194	338651	AT4G25270		Tetratricopeptide repeat (TPR)-like superfamily protein
CW_SDS_7	Gm12_268639_738639	AX-94092624_A_G	Glyma.12G004400	340036	342435	AT3G47400		Plant invertase/pectin methylesterase inhibitor superfamily
CW_SDS_7	Gm12_268639_738639	AX-94092624_A_G	Glyma.12G004500	349303	350125	AT5G51520		Plant invertase/pectin methylesterase inhibitor superfamily protein
CW_SDS_7	Gm12_268639_738639	AX-94092624_A_G	Glyma.12G004600	352150	353161	AT5G62360		Plant invertase/pectin methylesterase inhibitor superfamily protein
CW_SDS_7	Gm12_268639_738639	AX-94092624_A_G	Glyma.12G004700	359178	361094	AT1G70710	ATGH9B1,CEL1,GH9B1	glycosyl hydrolase 9B1
CW_SDS_7	Gm12_268639_738639	AX-94092624_A_G	Glyma.12G004800	365161	368805	AT1G70710	ATGH9B1,CEL1,GH9B1	glycosyl hydrolase 9B1
CW_SDS_7	Gm12_268639_738639	AX-94092624_A_G	Glyma.12G004900	376442	381099	AT1G12260	ANAC007,EMB2749,NAC007,VND4	NAC 007
CW_SDS_7	Gm12_268639_738639	AX-94092624_A_G	Glyma.12G005000	388994	395345	AT1G71692	AGL12,XAL1	AGAMOUS-like 12
CW_SDS_7	Gm12_268639_738639	AX-94092624_A_G	Glyma.12G005100	395447	400775	AT1G62660		Glycosyl hydrolases family 32 protein
CW_SDS_7	Gm12_268639_738639	AX-94092624_A_G	Glyma.12G005200	402705	408906	AT5G51460	ATTPPA	Haloacid dehalogenase-like hydrolase (HAD) superfamily protein
CW_SDS_7	Gm12_268639_738639	AX-94092624_A_G	Glyma.12G005300	415334	419034	AT5G62390	ATBAG7,BAG7	BCL-2-associated athanogene 7
CW_SDS_7	Gm12_268639_738639	AX-94092624_A_G	Glyma.12G005400	421710	427401	AT5G42970	ATS4,COP14,COP8,CSN4,EMB134,FUS4,FUS8	Proteasome component (PCI) domain protein
CW_SDS_7	Gm12_268639_738639	AX-94092624_A_G	Glyma.12G005500	429113	429880
CW_SDS_7	Gm12_268639_738639	AX-94092624_A_G	Glyma.12G005600	430387	432073	AT5G66520		Tetratricopeptide repeat (TPR)-like superfamily protein
CW_SDS_7	Gm12_268639_738639	AX-94092624_A_G	Glyma.12G005700	433113	437871	AT5G61500	ATATG3,ATG3	autophagy 3 (APG3)
CW_SDS_7	Gm12_268639_738639	AX-94092624_A_G	Glyma.12G005800	439314	440243
CW_SDS_7	Gm12_268639_738639	AX-94092624_A_G	Glyma.12G005900	442208	447025	AT5G51300		splicing factor-related
CW_SDS_7	Gm12_268639_738639	AX-94092624_A_G	Glyma.12G006000	452377	456099	AT4G25180		RNA polymerase III RPC4
CW_SDS_7	Gm12_268639_738639	AX-94092624_A_G	Glyma.12G006100	456330	459115	AT4G25170		Uncharacterised conserved protein (UCP012943)
CW_SDS_7	Gm12_268639_738639	AX-94092624_A_G	Glyma.12G006200	462119	470910	AT5G07630		lipid transporters
CW_SDS_7	Gm12_268639_738639	AX-94092624_A_G	Glyma.12G006300	484083	488522	AT5G61480	PXY	Leucine-rich repeat protein kinase family protein
CW_SDS_7	Gm12_268639_738639	AX-94092624_A_G	Glyma.12G006400	489204	493385	AT5G07660	SMC6A	structural maintenance of chromosomes 6A
CW_SDS_7	Gm12_268639_738639	AX-94092624_A_G	Glyma.12G006500	495181	497619	AT5G07670		RNI-like superfamily protein
CW_SDS_7	Gm12_268639_738639	AX-94092624_A_G	Glyma.12G006600	498174	500564	AT1G29990	PFD6	prefoldin 6
CW_SDS_7	Gm12_268639_738639	AX-94092624_A_G	Glyma.12G006700	500417	508135	AT5G61450		P-loop containing nucleoside triphosphate hydrolases superfamily protein
CW_SDS_7	Gm12_268639_738639	AX-94092624_A_G	Glyma.12G006800	508878	511003	AT5G62420		NAD(P)-linked oxidoreductase superfamily protein
CW_SDS_7	Gm12_268639_738639	AX-94092624_A_G	Glyma.12G006900	517991	522104	AT1G05490	chr31	chromatin remodeling 31
CW_SDS_7	Gm12_268639_738639	AX-94092624_A_G	Glyma.12G007000	526362	529626	AT4G08850		Leucine-rich repeat receptor-like protein kinase family protein
CW_SDS_7	Gm12_268639_738639	AX-94092624_A_G	Glyma.12G007100	532061	532642
CW_SDS_7	Gm12_268639_738639	AX-94092624_A_G	Glyma.12G007200	538133	538923
CW_SDS_7	Gm12_268639_738639	AX-94092624_A_G	Glyma.12G007300	541637	545056	AT4G08850		Leucine-rich repeat receptor-like protein kinase family protein
CW_SDS_7	Gm12_268639_738639	AX-94092624_A_G	Glyma.12G007400	547484	548356
CW_SDS_7	Gm12_268639_738639	AX-94092624_A_G	Glyma.12G007500	553730	557753	AT2G16430	ATPAP10,PAP10	purple acid phosphatase 10
CW_SDS_7	Gm12_268639_738639	AX-94092624_A_G	Glyma.12G007600	558491	562404	AT3G60830	ARP7,ATARP7	actin-related protein 7
CW_SDS_7	Gm12_268639_738639	AX-94092624_A_G	Glyma.12G007700	563263	567108	AT5G47940
CW_SDS_7	Gm12_268639_738639	AX-94092624_A_G	Glyma.12G007800	572469	583974
CW_SDS_7	Gm12_268639_738639	AX-94092624_A_G	Glyma.12G007900	585932	593117	AT3G08020		PHD finger family protein
CW_SDS_7	Gm12_268639_738639	AX-94092624_A_G	Glyma.12G008000	592967	596657	AT3G52090	ATRPB13.6,NRPB11,NRPD11,NRPE11	DNA-directed RNA polymerase, RBP11-like
CW_SDS_7	Gm12_268639_738639	AX-94092624_A_G	Glyma.12G008100	597049	599760	AT3G52080	chx28	cation/hydrogen exchanger 28
CW_SDS_7	Gm12_268639_738639	AX-94092624_A_G	Glyma.12G008200	602104	612696	AT5G21080		Uncharacterized protein
CW_SDS_7	Gm12_268639_738639	AX-94092624_A_G	Glyma.12G008300	613939	617457	AT3G21640	ATFKBP42,FKBP42,TWD1,UCU2	FKBP-type peptidyl-prolyl cis-trans isomerase family protein
CW_SDS_7	Gm12_268639_738639	AX-94092624_A_G	Glyma.12G008400	618561	619446	AT3G52070
CW_SDS_7	Gm12_268639_738639	AX-94092624_A_G	Glyma.12G008500	624620	629907	AT3G63500		Protein of unknown function (DUF1423)
CW_SDS_7	Gm12_268639_738639	AX-94092624_A_G	Glyma.12G008600	633469	635129	AT3G08030		Protein of unknown function, DUF642
CW_SDS_7	Gm12_268639_738639	AX-94092624_A_G	Glyma.12G008700	640807	649209	AT4G13400		2-oxoglutarate (2OG) and Fe(II)-dependent oxygenase superfamily protein
CW_SDS_7	Gm12_268639_738639	AX-94092624_A_G	Glyma.12G008800	653597	657728	AT1G61415
CW_SDS_7	Gm12_268639_738639	AX-94092624_A_G	Glyma.12G008900	654008	654187
CW_SDS_7	Gm12_268639_738639	AX-94092624_A_G	Glyma.12G009000	660978	661428	AT1G13245	DVL4,RTFL17	ROTUNDIFOLIA like 17
CW_SDS_7	Gm12_268639_738639	AX-94092624_A_G	Glyma.12G009100	663982	667962	AT5G09680	RLF	reduced lateral root formation
CW_SDS_7	Gm12_268639_738639	AX-94092624_A_G	Glyma.12G009200	668626	674404	AT5G13710	CPH,SMT1	sterol methyltransferase 1
CW_SDS_7	Gm12_268639_738639	AX-94092624_A_G	Glyma.12G009300	675878	679976	AT5G13710	CPH,SMT1	sterol methyltransferase 1
CW_SDS_7	Gm12_268639_738639	AX-94092624_A_G	Glyma.12G009400	682744	686707	AT3G59980		Nucleic acid-binding, OB-fold-like protein
CW_SDS_7	Gm12_268639_738639	AX-94092624_A_G	Glyma.12G009500	687271	692146	AT2G30700
CW_SDS_7	Gm12_268639_738639	AX-94092624_A_G	Glyma.12G009600	694413	698670	AT3G63490		Ribosomal protein L1p/L10e family
CW_SDS_7	Gm12_268639_738639	AX-94092624_A_G	Glyma.12G009700	701326	705230	AT5G12470		Protein of unknown function (DUF3411)
CW_SDS_7	Gm12_268639_738639	AX-94092624_A_G	Glyma.12G009800	706121	707858	AT1G34160		Tetratricopeptide repeat (TPR)-like superfamily protein
CW_SDS_7	Gm12_268639_738639	AX-94092624_A_G	Glyma.12G009900	708943	710107	AT3G52040
CW_SDS_7	Gm12_268639_738639	AX-94092624_A_G	Glyma.12G010000	712288	717264	AT5G45900	APG7,ATAPG7,ATATG7,ATG7	ThiF family protein
CW_SDS_7	Gm12_268639_738639	AX-94092624_A_G	Glyma.12G010100	718029	722960	AT3G63470	scpl40	serine carboxypeptidase-like 40
CW_SDS_7	Gm12_268639_738639	AX-94092624_A_G	Glyma.12G010200	726877	729638	AT3G60910		S-adenosyl-L-methionine-dependent methyltransferases superfamily protein
CW_SDS_8	Gm13_30347735_30657735	AX-93643614_G_A	Glyma.13G190000	30355157	30359208	AT3G14470		NB-ARC domain-containing disease resistance protein
CW_SDS_8	Gm13_30347735_30657735	AX-93643614_G_A	Glyma.13G190100	30361356	30362889	AT3G12300
CW_SDS_8	Gm13_30347735_30657735	AX-93643614_G_A	Glyma.13G190200	30369321	30372347	AT1G53530		Peptidase S24/S26A/S26B/S26C family protein
CW_SDS_8	Gm13_30347735_30657735	AX-93643614_G_A	Glyma.13G190300	30388583	30392233	AT3G14470		NB-ARC domain-containing disease resistance protein
CW_SDS_8	Gm13_30347735_30657735	AX-93643614_G_A	Glyma.13G190400	30402029	30409606	AT3G14460		LRR and NB-ARC domains-containing disease resistance protein
CW_SDS_8	Gm13_30347735_30657735	AX-93643614_G_A	Glyma.13G190500	30413752	30416494	AT1G53530		Peptidase S24/S26A/S26B/S26C family protein
CW_SDS_8	Gm13_30347735_30657735	AX-93643614_G_A	Glyma.13G190600	30418530	30419420
CW_SDS_8	Gm13_30347735_30657735	AX-93643614_G_A	Glyma.13G190700	30423381	30424046
CW_SDS_8	Gm13_30347735_30657735	AX-93643614_G_A	Glyma.13G190800	30423894	30430435	AT3G14460		LRR and NB-ARC domains-containing disease resistance protein
CW_SDS_8	Gm13_30347735_30657735	AX-93643614_G_A	Glyma.13G190900	30438618	30441803	AT1G53530		Peptidase S24/S26A/S26B/S26C family protein
CW_SDS_8	Gm13_30347735_30657735	AX-93643614_G_A	Glyma.13G191000	30448426	30449070	AT1G65620	AS2	Lateral organ boundaries (LOB) domain family protein
CW_SDS_8	Gm13_30347735_30657735	AX-93643614_G_A	Glyma.13G191100	30457589	30462177	AT3G01680
CW_SDS_8	Gm13_30347735_30657735	AX-93643614_G_A	Glyma.13G191200	30463620	30465360	AT5G12380	ANNAT8	annexin 8
CW_SDS_8	Gm13_30347735_30657735	AX-93643614_G_A	Glyma.13G191300	30467406	30470115
CW_SDS_8	Gm13_30347735_30657735	AX-93643614_G_A	Glyma.13G191400	30472853	30474291	AT5G07010	ATST2A,ST2A	sulfotransferase 2A
CW_SDS_8	Gm13_30347735_30657735	AX-93643614_G_A	Glyma.13G191500	30481955	30482503
CW_SDS_8	Gm13_30347735_30657735	AX-93643614_G_A	Glyma.13G191600	30482765	30484179	AT5G07010	ATST2A,ST2A	sulfotransferase 2A
CW_SDS_8	Gm13_30347735_30657735	AX-93643614_G_A	Glyma.13G191700	30492898	30499938	AT1G64600		methyltransferases;copper ion binding
CW_SDS_8	Gm13_30347735_30657735	AX-93643614_G_A	Glyma.13G191800	30502840	30503829	AT5G06990		Protein of unknown function, DUF617
CW_SDS_8	Gm13_30347735_30657735	AX-93643614_G_A	Glyma.13G191900	30510125	30514378	AT3G12320
CW_SDS_8	Gm13_30347735_30657735	AX-93643614_G_A	Glyma.13G192000	30520738	30522409	AT3G12300
CW_SDS_8	Gm13_30347735_30657735	AX-93643614_G_A	Glyma.13G192100	30530165	30536199	AT3G14460		LRR and NB-ARC domains-containing disease resistance protein
CW_SDS_8	Gm13_30347735_30657735	AX-93643614_G_A	Glyma.13G192300	30553478	30554201
CW_SDS_8	Gm13_30347735_30657735	AX-93643614_G_A	Glyma.13G192400	30565167	30573329	AT3G12280	ATRBR1,RB,RB1,RBR,RBR1	retinoblastoma-related 1
CW_SDS_8	Gm13_30347735_30657735	AX-93643614_G_A	Glyma.13G192500	30577334	30578003
CW_SDS_8	Gm13_30347735_30657735	AX-93643614_G_A	Glyma.13G192600	30592072	30619011	AT1G29940	NRPA2	nuclear RNA polymerase A2
CW_SDS_8	Gm13_30347735_30657735	AX-93643614_G_A	Glyma.13G192700	30595116	30597770	AT4G15020		hAT transposon superfamily
CW_SDS_8	Gm13_30347735_30657735	AX-93643614_G_A	Glyma.13G192800	30613444	30614733	AT5G33406		hAT dimerisation domain-containing protein / transposase-related
CW_SDS_8	Gm13_30347735_30657735	AX-93643614_G_A	Glyma.13G192900	30622498	30639220	AT5G06970		Protein of unknown function (DUF810)
CW_SDS_8	Gm13_30347735_30657735	AX-93643614_G_A	Glyma.13G193000	30640420	30642058	AT3G14470		NB-ARC domain-containing disease resistance protein
CW_SDS_8	Gm13_30347735_30657735	AX-93643614_G_A	Glyma.13G193100	30643486	30648668	AT3G14470		NB-ARC domain-containing disease resistance protein
CW_SDS_9	Gm15_50341499_50871499	AX-94142375_T_C	Glyma.15G267100	50345110	50347801	AT3G04770	RPSAb	40s ribosomal protein SA B
CW_SDS_9	Gm15_50341499_50871499	AX-94142375_T_C	Glyma.15G267200	50352186	50359142	AT2G44260		Plant protein of unknown function (DUF946)
CW_SDS_9	Gm15_50341499_50871499	AX-94142375_T_C	Glyma.15G267300	50360703	50362751	AT2G44260		Plant protein of unknown function (DUF946)
CW_SDS_9	Gm15_50341499_50871499	AX-94142375_T_C	Glyma.15G267400	50374191	50377534	AT1G05577		Domain of unknown function (DUF966)
CW_SDS_9	Gm15_50341499_50871499	AX-94142375_T_C	Glyma.15G267500	50377760	50382089	AT2G31920		Plant protein of unknown function (DUF936)
CW_SDS_9	Gm15_50341499_50871499	AX-94142375_T_C	Glyma.15G267600	50392785	50393327
CW_SDS_9	Gm15_50341499_50871499	AX-94142375_T_C	Glyma.15G267700	50399012	50406016	AT2G44280		Major facilitator superfamily protein
CW_SDS_9	Gm15_50341499_50871499	AX-94142375_T_C	Glyma.15G267800	50415523	50417275
CW_SDS_9	Gm15_50341499_50871499	AX-94142375_T_C	Glyma.15G267900	50419663	50420770	AT2G31940
CW_SDS_9	Gm15_50341499_50871499	AX-94142375_T_C	Glyma.15G268000	50434297	50435918	AT5G57480		P-loop containing nucleoside triphosphate hydrolases superfamily protein
CW_SDS_9	Gm15_50341499_50871499	AX-94142375_T_C	Glyma.15G268100	50445469	50448268	AT3G60080		RING/U-box superfamily protein
CW_SDS_9	Gm15_50341499_50871499	AX-94142375_T_C	Glyma.15G268200	50451999	50453074	AT2G31945
CW_SDS_9	Gm15_50341499_50871499	AX-94142375_T_C	Glyma.15G268300	50482677	50484349	AT2G42140		VQ motif-containing protein
CW_SDS_9	Gm15_50341499_50871499	AX-94142375_T_C	Glyma.15G268400	50486694	50492385	AT2G31955	CNX2	cofactor of nitrate reductase and xanthine dehydrogenase 2
CW_SDS_9	Gm15_50341499_50871499	AX-94142375_T_C	Glyma.15G268500	50490711	50502498	AT2G44350	ATCS,CSY4	Citrate synthase family protein
CW_SDS_9	Gm15_50341499_50871499	AX-94142375_T_C	Glyma.15G268600	50502534	50503431	AT1G03510		Tetratricopeptide repeat (TPR)-like superfamily protein
CW_SDS_9	Gm15_50341499_50871499	AX-94142375_T_C	Glyma.15G268700	50509680	50513825	AT2G44360
CW_SDS_9	Gm15_50341499_50871499	AX-94142375_T_C	Glyma.15G268800	50529595	50548992	AT2G31960	ATGSL03,ATGSL3,GSL03	glucan synthase-like 3
CW_SDS_9	Gm15_50341499_50871499	AX-94142375_T_C	Glyma.15G268900	50552766	50554381	AT5G19900		PRLI-interacting factor, putative
CW_SDS_9	Gm15_50341499_50871499	AX-94142375_T_C	Glyma.15G269000	50562220	50562810	AT2G44410		RING/U-box superfamily protein
CW_SDS_9	Gm15_50341499_50871499	AX-94142375_T_C	Glyma.15G269100	50591888	50594469	AT5G06710	HAT14	homeobox from Arabidopsis thaliana
CW_SDS_9	Gm15_50341499_50871499	AX-94142375_T_C	Glyma.15G269200	50607523	50621869	AT2G32840		proline-rich family protein
CW_SDS_9	Gm15_50341499_50871499	AX-94142375_T_C	Glyma.15G269300	50629544	50632587	AT3G14750
CW_SDS_9	Gm15_50341499_50871499	AX-94142375_T_C	Glyma.15G269400	50637589	50641041	AT2G33160		glycoside hydrolase family 28 protein / polygalacturonase (pectinase) family protein
CW_SDS_9	Gm15_50341499_50871499	AX-94142375_T_C	Glyma.15G269500	50645898	50649111	AT3G59600	NRPB8B,NRPD8B,NRPE8B	RNA polymerase Rpb8
CW_SDS_9	Gm15_50341499_50871499	AX-94142375_T_C	Glyma.15G269600	50658039	50663190	AT2G44430		DNA-binding bromodomain-containing protein
CW_SDS_9	Gm15_50341499_50871499	AX-94142375_T_C	Glyma.15G269700	50675761	50686169	AT5G13020		Emsy N Terminus (ENT)/ plant Tudor-like domains-containing protein
CW_SDS_9	Gm15_50341499_50871499	AX-94142375_T_C	Glyma.15G269800	50692369	50697057	AT2G32850		Protein kinase superfamily protein
CW_SDS_9	Gm15_50341499_50871499	AX-94142375_T_C	Glyma.15G269900	50713922	50718436	AT5G09320	VPS9B	Vacuolar sorting protein 9 (VPS9) domain
CW_SDS_9	Gm15_50341499_50871499	AX-94142375_T_C	Glyma.15G270000	50718475	50719273
CW_SDS_9	Gm15_50341499_50871499	AX-94142375_T_C	Glyma.15G270100	50721315	50722167
CW_SDS_9	Gm15_50341499_50871499	AX-94142375_T_C	Glyma.15G270200	50725000	50729639	AT5G40850	UPM1	urophorphyrin methylase 1
CW_SDS_9	Gm15_50341499_50871499	AX-94142375_T_C	Glyma.15G270300	50732845	50734423
CW_SDS_9	Gm15_50341499_50871499	AX-94142375_T_C	Glyma.15G270400	50743973	50747834	AT2G44500		O-fucosyltransferase family protein
CW_SDS_9	Gm15_50341499_50871499	AX-94142375_T_C	Glyma.15G270500	50757370	50758633
CW_SDS_9	Gm15_50341499_50871499	AX-94142375_T_C	Glyma.15G270600	50776146	50777217
CW_SDS_9	Gm15_50341499_50871499	AX-94142375_T_C	Glyma.15G270700	50786688	50787674	AT5G58950		Protein kinase superfamily protein
CW_SDS_9	Gm15_50341499_50871499	AX-94142375_T_C	Glyma.15G270800	50788928	50790407	AT5G04780		Pentatricopeptide repeat (PPR) superfamily protein
CW_SDS_9	Gm15_50341499_50871499	AX-94142375_T_C	Glyma.15G270900	50801893	50805317	AT2G44480	BGLU17	beta glucosidase 17
CW_SDS_9	Gm15_50341499_50871499	AX-94142375_T_C	Glyma.15G271000	50823428	50827189	AT2G44480	BGLU17	beta glucosidase 17
CW_SDS_9	Gm15_50341499_50871499	AX-94142375_T_C	Glyma.15G271100	50839847	50840833	AT5G58950		Protein kinase superfamily protein
CW_SDS_9	Gm15_50341499_50871499	AX-94142375_T_C	Glyma.15G271200	50848277	50852822	AT3G52150		RNA-binding (RRM/RBD/RNP motifs) family protein
CW_SDS_9	Gm15_50341499_50871499	AX-94142375_T_C	Glyma.15G271300	50857790	50860117	AT1G74060		Ribosomal protein L6 family protein
CW_SDS_9	Gm15_50341499_50871499	AX-94142375_T_C	Glyma.15G271400	50861709	50865419	AT5G06850		C2 calcium/lipid-binding plant phosphoribosyltransferase family protein
CW_SDS_10	Gm15_50369101_50899101	AX-93945641_A_G	Glyma.15G267400	50374191	50377534	AT1G05577		Domain of unknown function (DUF966)
CW_SDS_10	Gm15_50369101_50899101	AX-93945641_A_G	Glyma.15G267500	50377760	50382089	AT2G31920		Plant protein of unknown function (DUF936)
CW_SDS_10	Gm15_50369101_50899101	AX-93945641_A_G	Glyma.15G267600	50392785	50393327
CW_SDS_10	Gm15_50369101_50899101	AX-93945641_A_G	Glyma.15G267700	50399012	50406016	AT2G44280		Major facilitator superfamily protein
CW_SDS_10	Gm15_50369101_50899101	AX-93945641_A_G	Glyma.15G267800	50415523	50417275
CW_SDS_10	Gm15_50369101_50899101	AX-93945641_A_G	Glyma.15G267900	50419663	50420770	AT2G31940
CW_SDS_10	Gm15_50369101_50899101	AX-93945641_A_G	Glyma.15G268000	50434297	50435918	AT5G57480		P-loop containing nucleoside triphosphate hydrolases superfamily protein
CW_SDS_10	Gm15_50369101_50899101	AX-93945641_A_G	Glyma.15G268100	50445469	50448268	AT3G60080		RING/U-box superfamily protein
CW_SDS_10	Gm15_50369101_50899101	AX-93945641_A_G	Glyma.15G268200	50451999	50453074	AT2G31945
CW_SDS_10	Gm15_50369101_50899101	AX-93945641_A_G	Glyma.15G268300	50482677	50484349	AT2G42140		VQ motif-containing protein
CW_SDS_10	Gm15_50369101_50899101	AX-93945641_A_G	Glyma.15G268400	50486694	50492385	AT2G31955	CNX2	cofactor of nitrate reductase and xanthine dehydrogenase 2
CW_SDS_10	Gm15_50369101_50899101	AX-93945641_A_G	Glyma.15G268500	50490711	50502498	AT2G44350	ATCS,CSY4	Citrate synthase family protein
CW_SDS_10	Gm15_50369101_50899101	AX-93945641_A_G	Glyma.15G268600	50502534	50503431	AT1G03510		Tetratricopeptide repeat (TPR)-like superfamily protein
CW_SDS_10	Gm15_50369101_50899101	AX-93945641_A_G	Glyma.15G268700	50509680	50513825	AT2G44360
CW_SDS_10	Gm15_50369101_50899101	AX-93945641_A_G	Glyma.15G268800	50529595	50548992	AT2G31960	ATGSL03,ATGSL3,GSL03	glucan synthase-like 3
CW_SDS_10	Gm15_50369101_50899101	AX-93945641_A_G	Glyma.15G268900	50552766	50554381	AT5G19900		PRLI-interacting factor, putative
CW_SDS_10	Gm15_50369101_50899101	AX-93945641_A_G	Glyma.15G269000	50562220	50562810	AT2G44410		RING/U-box superfamily protein
CW_SDS_10	Gm15_50369101_50899101	AX-93945641_A_G	Glyma.15G269100	50591888	50594469	AT5G06710	HAT14	homeobox from Arabidopsis thaliana
CW_SDS_10	Gm15_50369101_50899101	AX-93945641_A_G	Glyma.15G269200	50607523	50621869	AT2G32840		proline-rich family protein
CW_SDS_10	Gm15_50369101_50899101	AX-93945641_A_G	Glyma.15G269300	50629544	50632587	AT3G14750
CW_SDS_10	Gm15_50369101_50899101	AX-93945641_A_G	Glyma.15G269400	50637589	50641041	AT2G33160		glycoside hydrolase family 28 protein / polygalacturonase (pectinase) family protein
CW_SDS_10	Gm15_50369101_50899101	AX-93945641_A_G	Glyma.15G269500	50645898	50649111	AT3G59600	NRPB8B,NRPD8B,NRPE8B	RNA polymerase Rpb8
CW_SDS_10	Gm15_50369101_50899101	AX-93945641_A_G	Glyma.15G269600	50658039	50663190	AT2G44430		DNA-binding bromodomain-containing protein
CW_SDS_10	Gm15_50369101_50899101	AX-93945641_A_G	Glyma.15G269700	50675761	50686169	AT5G13020		Emsy N Terminus (ENT)/ plant Tudor-like domains-containing protein
CW_SDS_10	Gm15_50369101_50899101	AX-93945641_A_G	Glyma.15G269800	50692369	50697057	AT2G32850		Protein kinase superfamily protein
CW_SDS_10	Gm15_50369101_50899101	AX-93945641_A_G	Glyma.15G269900	50713922	50718436	AT5G09320	VPS9B	Vacuolar sorting protein 9 (VPS9) domain
CW_SDS_10	Gm15_50369101_50899101	AX-93945641_A_G	Glyma.15G270000	50718475	50719273
CW_SDS_10	Gm15_50369101_50899101	AX-93945641_A_G	Glyma.15G270100	50721315	50722167
CW_SDS_10	Gm15_50369101_50899101	AX-93945641_A_G	Glyma.15G270200	50725000	50729639	AT5G40850	UPM1	urophorphyrin methylase 1
CW_SDS_10	Gm15_50369101_50899101	AX-93945641_A_G	Glyma.15G270300	50732845	50734423
CW_SDS_10	Gm15_50369101_50899101	AX-93945641_A_G	Glyma.15G270400	50743973	50747834	AT2G44500		O-fucosyltransferase family protein
CW_SDS_10	Gm15_50369101_50899101	AX-93945641_A_G	Glyma.15G270500	50757370	50758633
CW_SDS_10	Gm15_50369101_50899101	AX-93945641_A_G	Glyma.15G270600	50776146	50777217
CW_SDS_10	Gm15_50369101_50899101	AX-93945641_A_G	Glyma.15G270700	50786688	50787674	AT5G58950		Protein kinase superfamily protein
CW_SDS_10	Gm15_50369101_50899101	AX-93945641_A_G	Glyma.15G270800	50788928	50790407	AT5G04780		Pentatricopeptide repeat (PPR) superfamily protein
CW_SDS_10	Gm15_50369101_50899101	AX-93945641_A_G	Glyma.15G270900	50801893	50805317	AT2G44480	BGLU17	beta glucosidase 17
CW_SDS_10	Gm15_50369101_50899101	AX-93945641_A_G	Glyma.15G271000	50823428	50827189	AT2G44480	BGLU17	beta glucosidase 17
CW_SDS_10	Gm15_50369101_50899101	AX-93945641_A_G	Glyma.15G271100	50839847	50840833	AT5G58950		Protein kinase superfamily protein
CW_SDS_10	Gm15_50369101_50899101	AX-93945641_A_G	Glyma.15G271200	50848277	50852822	AT3G52150		RNA-binding (RRM/RBD/RNP motifs) family protein
CW_SDS_10	Gm15_50369101_50899101	AX-93945641_A_G	Glyma.15G271300	50857790	50860117	AT1G74060		Ribosomal protein L6 family protein
CW_SDS_10	Gm15_50369101_50899101	AX-93945641_A_G	Glyma.15G271400	50861709	50865419	AT5G06850		C2 calcium/lipid-binding plant phosphoribosyltransferase family protein
CW_SDS_10	Gm15_50369101_50899101	AX-93945641_A_G	Glyma.15G271500	50871307	50878174	AT5G48030	GFA2	gametophytic factor 2
CW_SDS_10	Gm15_50369101_50899101	AX-93945641_A_G	Glyma.15G271600	50883512	50884818	AT3G52130		Bifunctional inhibitor/lipid-transfer protein/seed storage 2S albumin superfamily protein
CW_SDS_10	Gm15_50369101_50899101	AX-93945641_A_G	Glyma.15G271700	50888520	50890193	AT5G42850		Thioredoxin superfamily protein
CW_LDS_1	Gm02_8486923_8816923	AX-93976757_G_A	Glyma.02G094700	8499098	8500824	AT4G01470	ATTIP1.3,GAMMA-TIP3,TIP1;3	tonoplast intrinsic protein 1;3
CW_LDS_1	Gm02_8486923_8816923	AX-93976757_G_A	Glyma.02G094800	8502025	8511131	AT3G55320	PGP20	P-glycoprotein 20
CW_LDS_1	Gm02_8486923_8816923	AX-93976757_G_A	Glyma.02G094900	8516360	8519265	AT3G55330	PPL1	PsbP-like protein 1
CW_LDS_1	Gm02_8486923_8816923	AX-93976757_G_A	Glyma.02G095000	8518722	8524590	AT3G55280	RPL23AB	ribosomal protein L23AB
CW_LDS_1	Gm02_8486923_8816923	AX-93976757_G_A	Glyma.02G095100	8526396	8531232	AT3G55270	ATMKP1,MKP1	mitogen-activated protein kinase phosphatase 1
CW_LDS_1	Gm02_8486923_8816923	AX-93976757_G_A	Glyma.02G095200	8540423	8550044	AT3G55260	ATHEX2,HEXO1	beta-hexosaminidase 1
CW_LDS_1	Gm02_8486923_8816923	AX-93976757_G_A	Glyma.02G095300	8543249	8544429
CW_LDS_1	Gm02_8486923_8816923	AX-93976757_G_A	Glyma.02G095400	8561703	8565611	AT2G39450	ATMTP11,MTP11	Cation efflux family protein
CW_LDS_1	Gm02_8486923_8816923	AX-93976757_G_A	Glyma.02G095500	8589283	8597716	AT5G13550	SULTR4;1	sulfate transporter 4.1
CW_LDS_1	Gm02_8486923_8816923	AX-93976757_G_A	Glyma.02G095600	8598036	8600822	AT5G24330	ATXR6,SDG34	ARABIDOPSIS TRITHORAX-RELATED PROTEIN 6
CW_LDS_1	Gm02_8486923_8816923	AX-93976757_G_A	Glyma.02G095700	8617001	8621683	AT3G55240		Plant protein 1589 of unknown function
CW_LDS_1	Gm02_8486923_8816923	AX-93976757_G_A	Glyma.02G095800	8635570	8635860
CW_LDS_1	Gm02_8486923_8816923	AX-93976757_G_A	Glyma.02G095900	8640288	8645622	AT2G39435		Phosphatidylinositol N-acetyglucosaminlytransferase subunit P-related
CW_LDS_1	Gm02_8486923_8816923	AX-93976757_G_A	Glyma.02G096000	8653741	8656055	AT4G02840		Small nuclear ribonucleoprotein family protein
CW_LDS_1	Gm02_8486923_8816923	AX-93976757_G_A	Glyma.02G096100	8656998	8657416	AT2G11890		adenylate cyclases
CW_LDS_1	Gm02_8486923_8816923	AX-93976757_G_A	Glyma.02G096200	8660464	8660757
CW_LDS_1	Gm02_8486923_8816923	AX-93976757_G_A	Glyma.02G096300	8662955	8663356	AT5G14070	ROXY2	Thioredoxin superfamily protein
CW_LDS_1	Gm02_8486923_8816923	AX-93976757_G_A	Glyma.02G096400	8673826	8677424	AT1G12060	ATBAG5,BAG5	BCL-2-associated athanogene 5
CW_LDS_1	Gm02_8486923_8816923	AX-93976757_G_A	Glyma.02G096500	8678024	8680049	AT2G35450		catalytics;hydrolases
CW_LDS_1	Gm02_8486923_8816923	AX-93976757_G_A	Glyma.02G096600	8683532	8686231	AT1G69040	ACR4	ACT domain repeat 4
CW_LDS_1	Gm02_8486923_8816923	AX-93976757_G_A	Glyma.02G096700	8697692	8699103
CW_LDS_1	Gm02_8486923_8816923	AX-93976757_G_A	Glyma.02G096800	8700742	8705334	AT5G13110	G6PD2	glucose-6-phosphate dehydrogenase 2
CW_LDS_1	Gm02_8486923_8816923	AX-93976757_G_A	Glyma.02G096900	8705473	8707649
CW_LDS_1	Gm02_8486923_8816923	AX-93976757_G_A	Glyma.02G097000	8710477	8713553	AT5G13100
CW_LDS_1	Gm02_8486923_8816923	AX-93976757_G_A	Glyma.02G097100	8721094	8723674	AT5G14090
CW_LDS_1	Gm02_8486923_8816923	AX-93976757_G_A	Glyma.02G097200	8731435	8737551	AT1G27980	ATDPL1,DPL1	dihydrosphingosine phosphate lyase
CW_LDS_1	Gm02_8486923_8816923	AX-93976757_G_A	Glyma.02G097300	8740317	8744368	AT1G10840	TIF3H1	translation initiation factor 3 subunit H1
CW_LDS_1	Gm02_8486923_8816923	AX-93976757_G_A	Glyma.02G097400	8742027	8748911	AT3G28040		Leucine-rich receptor-like protein kinase family protein
CW_LDS_1	Gm02_8486923_8816923	AX-93976757_G_A	Glyma.02G097500	8757596	8763327	AT5G56190		Transducin/WD40 repeat-like superfamily protein
CW_LDS_1	Gm02_8486923_8816923	AX-93976757_G_A	Glyma.02G097600	8768250	8776075	AT3G25800	PDF1,PP2AA2,PR 65	protein phosphatase 2A subunit A2
CW_LDS_1	Gm02_8486923_8816923	AX-93976757_G_A	Glyma.02G097700	8784804	8793827	AT1G25480		Aluminium activated malate transporter family protein
CW_LDS_2	Gm06_50717337_51067337	AX-93628808_T_C	Glyma.06G318600	50718078	50721548	AT3G14460		LRR and NB-ARC domains-containing disease resistance protein
CW_LDS_2	Gm06_50717337_51067337	AX-93628808_T_C	Glyma.06G318700	50734144	50738368	AT1G71140		MATE efflux family protein
CW_LDS_2	Gm06_50717337_51067337	AX-93628808_T_C	Glyma.06G318800	50742178	50747062	AT4G25240	SKS1	SKU5 similar 1
CW_LDS_2	Gm06_50717337_51067337	AX-93628808_T_C	Glyma.06G318900	50757688	50763325	AT1G12260	ANAC007,EMB2749,NAC007,VND4	NAC 007
CW_LDS_2	Gm06_50717337_51067337	AX-93628808_T_C	Glyma.06G319000	50770833	50774695	AT2G45220		Plant invertase/pectin methylesterase inhibitor superfamily
CW_LDS_2	Gm06_50717337_51067337	AX-93628808_T_C	Glyma.06G319100	50793768	50796096	AT5G51500		Plant invertase/pectin methylesterase inhibitor superfamily
CW_LDS_2	Gm06_50717337_51067337	AX-93628808_T_C	Glyma.06G319200	50802337	50803312	AT5G51520		Plant invertase/pectin methylesterase inhibitor superfamily protein
CW_LDS_2	Gm06_50717337_51067337	AX-93628808_T_C	Glyma.06G319300	50815372	50816594	AT5G62350		Plant invertase/pectin methylesterase inhibitor superfamily protein
CW_LDS_2	Gm06_50717337_51067337	AX-93628808_T_C	Glyma.06G319400	50825005	50826229
CW_LDS_2	Gm06_50717337_51067337	AX-93628808_T_C	Glyma.06G319500	50828930	50845232
CW_LDS_2	Gm06_50717337_51067337	AX-93628808_T_C	Glyma.06G319600	50850357	50851530	AT1G33590		Leucine-rich repeat (LRR) family protein
CW_LDS_2	Gm06_50717337_51067337	AX-93628808_T_C	Glyma.06G319700	50856253	50858320	AT1G33590		Leucine-rich repeat (LRR) family protein
CW_LDS_2	Gm06_50717337_51067337	AX-93628808_T_C	Glyma.06G319800	50861494	50863853	AT5G05610	AL1	alfin-like 1
CW_LDS_2	Gm06_50717337_51067337	AX-93628808_T_C	Glyma.06G319900	50865413	50868583	AT2G31725		Eukaryotic protein of unknown function (DUF842)
CW_LDS_2	Gm06_50717337_51067337	AX-93628808_T_C	Glyma.06G320000	50870241	50873816	AT2G31725		Eukaryotic protein of unknown function (DUF842)
CW_LDS_2	Gm06_50717337_51067337	AX-93628808_T_C	Glyma.06G320100	50874167	50888925	AT5G56290	ATPEX5,PEX5	peroxin 5
CW_LDS_2	Gm06_50717337_51067337	AX-93628808_T_C	Glyma.06G320200	50893586	50898694	AT2G17390	AKR2B	ankyrin repeat-containing 2B
CW_LDS_2	Gm06_50717337_51067337	AX-93628808_T_C	Glyma.06G320300	50899704	50904533	AT1G33970		P-loop containing nucleoside triphosphate hydrolases superfamily protein
CW_LDS_2	Gm06_50717337_51067337	AX-93628808_T_C	Glyma.06G320400	50905026	50911059	AT5G56280	CSN6A	COP9 signalosome subunit 6A
CW_LDS_2	Gm06_50717337_51067337	AX-93628808_T_C	Glyma.06G320500	50915085	50918194	AT1G26740		Ribosomal L32p protein family
CW_LDS_2	Gm06_50717337_51067337	AX-93628808_T_C	Glyma.06G320600	50922019	50925654	AT1G55610	BRL1	BRI1 like
CW_LDS_2	Gm06_50717337_51067337	AX-93628808_T_C	Glyma.06G320700	50942839	50947909	AT5G56270	ATWRKY2,WRKY2	WRKY DNA-binding protein 2
CW_LDS_2	Gm06_50717337_51067337	AX-93628808_T_C	Glyma.06G320800	50951025	50956134	AT3G16520	UGT88A1	UDP-glucosyl transferase 88A1
CW_LDS_2	Gm06_50717337_51067337	AX-93628808_T_C	Glyma.06G320900	50957993	50969115	AT1G55620	ATCLC-F,CLC-F,CLCF	chloride channel F
CW_LDS_2	Gm06_50717337_51067337	AX-93628808_T_C	Glyma.06G321000	50974137	50985004	AT4G26450
CW_LDS_2	Gm06_50717337_51067337	AX-93628808_T_C	Glyma.06G321100	50984727	50984957
CW_LDS_2	Gm06_50717337_51067337	AX-93628808_T_C	Glyma.06G321200	50989288	50993485	AT5G56220		P-loop containing nucleoside triphosphate hydrolases superfamily protein
CW_LDS_2	Gm06_50717337_51067337	AX-93628808_T_C	Glyma.06G321300	50996993	50999646	AT4G10100	CNX7,SIR5	co-factor for nitrate, reductase and xanthine dehydrogenase 7
CW_LDS_2	Gm06_50717337_51067337	AX-93628808_T_C	Glyma.06G321400	51001786	51006353	AT4G26455	WIP1	WPP domain interacting protein 1
CW_LDS_2	Gm06_50717337_51067337	AX-93628808_T_C	Glyma.06G321500	51007221	51008804	AT5G44360		FAD-binding Berberine family protein
CW_LDS_2	Gm06_50717337_51067337	AX-93628808_T_C	Glyma.06G321600	51023725	51025677	AT4G20860		FAD-binding Berberine family protein
CW_LDS_2	Gm06_50717337_51067337	AX-93628808_T_C	Glyma.06G321700	51030030	51034911	AT3G13350		HMG (high mobility group) box protein with ARID/BRIGHT DNA-binding domain
CW_LDS_2	Gm06_50717337_51067337	AX-93628808_T_C	Glyma.06G321800	51037094	51039423	AT4G37608
CW_LDS_2	Gm06_50717337_51067337	AX-93628808_T_C	Glyma.06G321900	51040796	51041580	AT1G55670	PSAG	photosystem I subunit G
CW_LDS_2	Gm06_50717337_51067337	AX-93628808_T_C	Glyma.06G322000	51042976	51045446	AT5G56170	LLG1	LORELEI-LIKE-GPI-ANCHORED PROTEIN 1
CW_LDS_2	Gm06_50717337_51067337	AX-93628808_T_C	Glyma.06G322100	51046118	51047447	AT5G56170	LLG1	LORELEI-LIKE-GPI-ANCHORED PROTEIN 1
CW_LDS_2	Gm06_50717337_51067337	AX-93628808_T_C	Glyma.06G322200	51048637	51055248	AT1G55690		Sec14p-like phosphatidylinositol transfer family protein
CW_LDS_2	Gm06_50717337_51067337	AX-93628808_T_C	Glyma.06G322300	51058001	51065788	AT5G56140		RNA-binding KH domain-containing protein
CW_LDS_2	Gm06_50717337_51067337	AX-93628808_T_C	Glyma.06G322400	51063411	51063768
CW_LDS_3	Gm08_47511280_47831280	AX-93761082_G_T	Glyma.08G363600	47512398	47519238	AT5G47900		Protein of unknown function (DUF1624)
CW_LDS_3	Gm08_47511280_47831280	AX-93761082_G_T	Glyma.08G363700	47520208	47526611	AT1G29880		glycyl-tRNA synthetase / glycine--tRNA ligase
CW_LDS_3	Gm08_47511280_47831280	AX-93761082_G_T	Glyma.08G363800	47528826	47532060	AT3G02520	GF14 NU,GRF7	general regulatory factor 7
CW_LDS_3	Gm08_47511280_47831280	AX-93761082_G_T	Glyma.08G363900	47534336	47535993	AT1G65560		Zinc-binding dehydrogenase family protein
CW_LDS_3	Gm08_47511280_47831280	AX-93761082_G_T	Glyma.08G364000	47537290	47543730	AT3G02530		TCP-1/cpn60 chaperonin family protein
CW_LDS_3	Gm08_47511280_47831280	AX-93761082_G_T	Glyma.08G364100	47548864	47550387	AT5G16080	AtCXE17,CXE17	carboxyesterase 17
CW_LDS_3	Gm08_47511280_47831280	AX-93761082_G_T	Glyma.08G364200	47553392	47555880	AT1G67140	SWEETIE	HEAT repeat-containing protein
CW_LDS_3	Gm08_47511280_47831280	AX-93761082_G_T	Glyma.08G364300	47556171	47558975	AT3G02280		Flavodoxin family protein
CW_LDS_3	Gm08_47511280_47831280	AX-93761082_G_T	Glyma.08G364400	47559583	47561888	AT5G49210
CW_LDS_3	Gm08_47511280_47831280	AX-93761082_G_T	Glyma.08G364500	47563535	47564496	AT2G43780
CW_LDS_3	Gm08_47511280_47831280	AX-93761082_G_T	Glyma.08G364600	47565950	47566795	AT1G68590		Ribosomal protein PSRP-3/Ycf65
CW_LDS_3	Gm08_47511280_47831280	AX-93761082_G_T	Glyma.08G364700	47569017	47571100	AT1G13340		Regulator of Vps4 activity in the MVB pathway protein
CW_LDS_3	Gm08_47511280_47831280	AX-93761082_G_T	Glyma.08G364800	47579478	47579867
CW_LDS_3	Gm08_47511280_47831280	AX-93761082_G_T	Glyma.08G364900	47581368	47582279	AT5G19040	ATIPT5,IPT5	isopentenyltransferase 5
CW_LDS_3	Gm08_47511280_47831280	AX-93761082_G_T	Glyma.08G365000	47602097	47606318	AT5G38450	CYP735A1	cytochrome P450, family 735, subfamily A, polypeptide 1
CW_LDS_3	Gm08_47511280_47831280	AX-93761082_G_T	Glyma.08G365100	47621018	47622887	AT3G02550	LBD41	LOB domain-containing protein 41
CW_LDS_3	Gm08_47511280_47831280	AX-93761082_G_T	Glyma.08G365200	47629763	47631058	ATMG00560		Nucleic acid-binding, OB-fold-like protein
CW_LDS_3	Gm08_47511280_47831280	AX-93761082_G_T	Glyma.08G365300	47633207	47634408	AT5G38410		Ribulose bisphosphate carboxylase (small chain) family protein
CW_LDS_3	Gm08_47511280_47831280	AX-93761082_G_T	Glyma.08G365400	47639674	47640470
CW_LDS_3	Gm08_47511280_47831280	AX-93761082_G_T	Glyma.08G365500	47641516	47643779	AT5G16110
CW_LDS_3	Gm08_47511280_47831280	AX-93761082_G_T	Glyma.08G365600	47650804	47651449	AT5G50920	ATHSP93-V,CLPC,CLPC1,DCA1,HSP93-V	CLPC homologue 1
CW_LDS_3	Gm08_47511280_47831280	AX-93761082_G_T	Glyma.08G365700	47659642	47662878	AT1G67080	ABA4	abscisic acid (aba)-deficient 4
CW_LDS_3	Gm08_47511280_47831280	AX-93761082_G_T	Glyma.08G365800	47664405	47665231	AT1G47820
CW_LDS_3	Gm08_47511280_47831280	AX-93761082_G_T	Glyma.08G365900	47673091	47677260	AT3G02570	MEE31,PMI1	Mannose-6-phosphate isomerase, type I
CW_LDS_3	Gm08_47511280_47831280	AX-93761082_G_T	Glyma.08G366000	47699402	47700461
CW_LDS_3	Gm08_47511280_47831280	AX-93761082_G_T	Glyma.08G366100	47706459	47710952	AT1G67060
CW_LDS_3	Gm08_47511280_47831280	AX-93761082_G_T	Glyma.08G366200	47711879	47716127	AT2G43370		RNA-binding (RRM/RBD/RNP motifs) family protein
CW_LDS_3	Gm08_47511280_47831280	AX-93761082_G_T	Glyma.08G366300	47717695	47717871
CW_LDS_3	Gm08_47511280_47831280	AX-93761082_G_T	Glyma.08G366400	47724615	47725421	AT1G67050
CW_LDS_3	Gm08_47511280_47831280	AX-93761082_G_T	Glyma.08G366500	47725545	47725829
CW_LDS_3	Gm08_47511280_47831280	AX-93761082_G_T	Glyma.08G366600	47733958	47738641	AT1G67040
CW_LDS_3	Gm08_47511280_47831280	AX-93761082_G_T	Glyma.08G366700	47738806	47739713	AT5G38300
CW_LDS_3	Gm08_47511280_47831280	AX-93761082_G_T	Glyma.08G366800	47741692	47744899	AT5G38290		Peptidyl-tRNA hydrolase family protein
CW_LDS_3	Gm08_47511280_47831280	AX-93761082_G_T	Glyma.08G366900	47746574	47747680	AT1G67030	ZFP6	zinc finger protein 6
CW_LDS_3	Gm08_47511280_47831280	AX-93761082_G_T	Glyma.08G367000	47755041	47756954	AT4G01070	GT72B1,UGT72B1	UDP-Glycosyltransferase superfamily protein
CW_LDS_3	Gm08_47511280_47831280	AX-93761082_G_T	Glyma.08G367100	47766869	47772423	AT5G16150	GLT1,PGLCT	plastidic GLC translocator
CW_LDS_3	Gm08_47511280_47831280	AX-93761082_G_T	Glyma.08G367200	47774583	47776155	AT5G16170		Core-2/I-branching beta-1,6-N-acetylglucosaminyltransferase family protein
CW_LDS_3	Gm08_47511280_47831280	AX-93761082_G_T	Glyma.08G367300	47777310	47778086	AT2G39060		Nodulin MtN3 family protein
CW_LDS_3	Gm08_47511280_47831280	AX-93761082_G_T	Glyma.08G367400	47783600	47785134	AT1G61570	TIM13	translocase of the inner mitochondrial membrane 13
CW_LDS_3	Gm08_47511280_47831280	AX-93761082_G_T	Glyma.08G367500	47785482	47785664
CW_LDS_3	Gm08_47511280_47831280	AX-93761082_G_T	Glyma.08G367600	47786586	47786872	ATCG01070		NADH-ubiquinone/plastoquinone oxidoreductase chain 4L
CW_LDS_3	Gm08_47511280_47831280	AX-93761082_G_T	Glyma.08G367700	47792490	47793777
CW_LDS_3	Gm08_47511280_47831280	AX-93761082_G_T	Glyma.08G367800	47807547	47810213	AT1G62310		transcription factor jumonji (jmjC) domain-containing protein
CW_LDS_3	Gm08_47511280_47831280	AX-93761082_G_T	Glyma.08G367900	47826683	47827181
CW_LDS_4	Gm20_5309031_5709031	AX-93900908_A_C	Glyma.20G036600	5348105	5354082	AT5G39785		Protein of unknown function (DUF1666)
CW_LDS_4	Gm20_5309031_5709031	AX-93900908_A_C	Glyma.20G036700	5402287	5403035	AT4G26970	ACO2	aconitase 2
CW_LDS_4	Gm20_5309031_5709031	AX-93900908_A_C	Glyma.20G036800	5425865	5428776	AT4G15020		hAT transposon superfamily
CW_LDS_4	Gm20_5309031_5709031	AX-93900908_A_C	Glyma.20G036900	5455213	5468139	AT4G32030
CW_LDS_4	Gm20_5309031_5709031	AX-93900908_A_C	Glyma.20G037000	5475703	5476555	AT4G27450		Aluminium induced protein with YGL and LRDR motifs
CW_LDS_4	Gm20_5309031_5709031	AX-93900908_A_C	Glyma.20G037100	5513190	5516914	AT5G12330	LRP1	Lateral root primordium (LRP) protein-related
CW_LDS_4	Gm20_5309031_5709031	AX-93900908_A_C	Glyma.20G037200	5557776	5560119
CW_LDS_4	Gm20_5309031_5709031	AX-93900908_A_C	Glyma.20G037300	5563171	5564124
CW_LDS_4	Gm20_5309031_5709031	AX-93900908_A_C	Glyma.20G037400	5606720	5612083	AT5G19430		RING/U-box superfamily protein
CW_LDS_4	Gm20_5309031_5709031	AX-93900908_A_C	Glyma.20G037500	5659241	5660504	AT1G76990	ACR3	ACT domain repeat 3
CW_LDS_5	Gm20_43251405_43651405	AX-93910009_G_T	Glyma.20G193800	43252418	43260366	AT5G04320		Shugoshin C terminus
CW_LDS_5	Gm20_43251405_43651405	AX-93910009_G_T	Glyma.20G193900	43271410	43274842	AT3G52490		Double Clp-N motif-containing P-loop nucleoside triphosphate hydrolases superfamily protein
CW_LDS_5	Gm20_43251405_43651405	AX-93910009_G_T	Glyma.20G194000	43285641	43288667	AT5G04830		Nuclear transport factor 2 (NTF2) family protein
CW_LDS_5	Gm20_43251405_43651405	AX-93910009_G_T	Glyma.20G194100	43292823	43303362	AT5G03540	ATEXO70A1,EXO70A1	exocyst subunit exo70 family protein A1
CW_LDS_5	Gm20_43251405_43651405	AX-93910009_G_T	Glyma.20G194200	43308991	43312699	AT3G10620	ATNUDX26,NUDX26	nudix hydrolase homolog 26
CW_LDS_5	Gm20_43251405_43651405	AX-93910009_G_T	Glyma.20G194300	43319314	43320668	AT3G10630		UDP-Glycosyltransferase superfamily protein
CW_LDS_5	Gm20_43251405_43651405	AX-93910009_G_T	Glyma.20G194400	43321848	43325906	AT1G73080	ATPEPR1,PEPR1	PEP1 receptor 1
CW_LDS_5	Gm20_43251405_43651405	AX-93910009_G_T	Glyma.20G194500	43329240	43333916	AT3G10640	VPS60.1	SNF7 family protein
CW_LDS_5	Gm20_43251405_43651405	AX-93910009_G_T	Glyma.20G194600	43335343	43335828	AT5G06490		RING/U-box superfamily protein
CW_LDS_5	Gm20_43251405_43651405	AX-93910009_G_T	Glyma.20G194700	43337421	43337861	AT2G35910		RING/U-box superfamily protein
CW_LDS_5	Gm20_43251405_43651405	AX-93910009_G_T	Glyma.20G194800	43338861	43340189	AT2G31050		Cupredoxin superfamily protein
CW_LDS_5	Gm20_43251405_43651405	AX-93910009_G_T	Glyma.20G194900	43341092	43342773	AT5G01420		Glutaredoxin family protein
CW_LDS_5	Gm20_43251405_43651405	AX-93910009_G_T	Glyma.20G195000	43345158	43349435	AT2G38680		5\'-nucleotidases;magnesium ion binding
CW_LDS_5	Gm20_43251405_43651405	AX-93910009_G_T	Glyma.20G195100	43353231	43356310	AT5G10030	OBF4,TGA4	TGACG motif-binding factor 4
CW_LDS_5	Gm20_43251405_43651405	AX-93910009_G_T	Glyma.20G195200	43359732	43367598	AT3G10650
CW_LDS_5	Gm20_43251405_43651405	AX-93910009_G_T	Glyma.20G195300	43368232	43371026	AT1G14140		Mitochondrial substrate carrier family protein
CW_LDS_5	Gm20_43251405_43651405	AX-93910009_G_T	Glyma.20G195400	43372131	43375652	AT1G58602		LRR and NB-ARC domains-containing disease resistance protein
CW_LDS_5	Gm20_43251405_43651405	AX-93910009_G_T	Glyma.20G195500	43384225	43387269	AT5G45470		Protein of unknown function (DUF594)
CW_LDS_5	Gm20_43251405_43651405	AX-93910009_G_T	Glyma.20G195600	43392546	43398263	AT5G07590		Transducin/WD40 repeat-like superfamily protein
CW_LDS_5	Gm20_43251405_43651405	AX-93910009_G_T	Glyma.20G195700	43400194	43408638	AT5G61580	PFK4	phosphofructokinase 4
CW_LDS_5	Gm20_43251405_43651405	AX-93910009_G_T	Glyma.20G195800	43407253	43408153
CW_LDS_5	Gm20_43251405_43651405	AX-93910009_G_T	Glyma.20G195900	43410496	43413011	AT5G07580		Integrase-type DNA-binding superfamily protein
CW_LDS_5	Gm20_43251405_43651405	AX-93910009_G_T	Glyma.20G196000	43417366	43419210	AT5G54010		UDP-Glycosyltransferase superfamily protein
CW_LDS_5	Gm20_43251405_43651405	AX-93910009_G_T	Glyma.20G196100	43421799	43423198
CW_LDS_5	Gm20_43251405_43651405	AX-93910009_G_T	Glyma.20G196200	43424682	43428987	AT4G27560		UDP-Glycosyltransferase superfamily protein
CW_LDS_5	Gm20_43251405_43651405	AX-93910009_G_T	Glyma.20G196300	43431548	43431928	AT5G54010		UDP-Glycosyltransferase superfamily protein
CW_LDS_5	Gm20_43251405_43651405	AX-93910009_G_T	Glyma.20G196400	43434485	43435146	AT5G47220	ATERF-2,ATERF2,ERF2	ethylene responsive element binding factor 2
CW_LDS_5	Gm20_43251405_43651405	AX-93910009_G_T	Glyma.20G196500	43439565	43440976
CW_LDS_5	Gm20_43251405_43651405	AX-93910009_G_T	Glyma.20G196600	43441817	43442615	AT4G25140	OLE1,OLEO1	oleosin 1
CW_LDS_5	Gm20_43251405_43651405	AX-93910009_G_T	Glyma.20G196700	43451373	43452431	AT5G07490
CW_LDS_5	Gm20_43251405_43651405	AX-93910009_G_T	Glyma.20G196800	43457446	43458717	AT5G07475		Cupredoxin superfamily protein
CW_LDS_5	Gm20_43251405_43651405	AX-93910009_G_T	Glyma.20G196900	43459811	43464110	AT5G51100	FSD2	Fe superoxide dismutase 2
CW_LDS_5	Gm20_43251405_43651405	AX-93910009_G_T	Glyma.20G197000	43464608	43466219	AT4G13620		Integrase-type DNA-binding superfamily protein
CW_LDS_5	Gm20_43251405_43651405	AX-93910009_G_T	Glyma.20G197100	43479299	43483862	AT3G23990	HSP60,HSP60-3B	heat shock protein 60
CW_LDS_5	Gm20_43251405_43651405	AX-93910009_G_T	Glyma.20G197200	43484340	43484842
CW_LDS_5	Gm20_43251405_43651405	AX-93910009_G_T	Glyma.20G197300	43485200	43488296	AT3G23020		Tetratricopeptide repeat (TPR)-like superfamily protein
CW_LDS_5	Gm20_43251405_43651405	AX-93910009_G_T	Glyma.20G197400	43485330	43485575
CW_LDS_5	Gm20_43251405_43651405	AX-93910009_G_T	Glyma.20G197500	43491217	43503936	AT1G55750		BSD domain (BTF2-like transcription factors, Synapse-associated proteins and DOS2-like proteins)
CW_LDS_5	Gm20_43251405_43651405	AX-93910009_G_T	Glyma.20G197600	43506736	43508249	AT2G29460	ATGSTU4,GST22,GSTU4	glutathione S-transferase tau 4
CW_LDS_5	Gm20_43251405_43651405	AX-93910009_G_T	Glyma.20G197700	43509098	43515350	AT1G04650
CW_LDS_5	Gm20_43251405_43651405	AX-93910009_G_T	Glyma.20G197800	43518910	43525626	AT1G04700		PB1 domain-containing protein tyrosine kinase
CW_LDS_5	Gm20_43251405_43651405	AX-93910009_G_T	Glyma.20G197900	43531494	43535140	AT4G13690
CW_LDS_5	Gm20_43251405_43651405	AX-93910009_G_T	Glyma.20G198000	43537844	43549662	AT3G24180		Beta-glucosidase, GBA2 type family protein
CW_LDS_5	Gm20_43251405_43651405	AX-93910009_G_T	Glyma.20G198100	43550040	43554455	AT4G13670	PTAC5	plastid transcriptionally active 5
CW_LDS_5	Gm20_43251405_43651405	AX-93910009_G_T	Glyma.20G198200	43555484	43560206	AT1G10580		Transducin/WD40 repeat-like superfamily protein
CW_LDS_5	Gm20_43251405_43651405	AX-93910009_G_T	Glyma.20G198300	43567468	43586551	AT5G15920	SMC5	structural maintenance of chromosomes 5
CW_LDS_5	Gm20_43251405_43651405	AX-93910009_G_T	Glyma.20G198400	43601702	43633244	AT4G25120	ATSRS2,SRS2	P-loop containing nucleoside triphosphate hydrolases superfamily protein
CW_LDS_5	Gm20_43251405_43651405	AX-93910009_G_T	Glyma.20G198500	43607171	43611355	AT2G37060	NF-YB8	nuclear factor Y, subunit B8
CW_LDS_5	Gm20_43251405_43651405	AX-93910009_G_T	Glyma.20G198600	43634710	43639892	AT5G51150		Mitochondrial import inner membrane translocase subunit Tim17/Tim22/Tim23 family protein
CW_LDS_5	Gm20_43251405_43651405	AX-93910009_G_T	Glyma.20G198700	43642101	43645447	AT4G27510
LSEN_SDS_1	Gm03_35362990_35652990	AX-93917720_G_A	Glyma.03G137500	35372156	35374354	AT2G41835		zinc finger (C2H2 type, AN1-like) family protein
LSEN_SDS_1	Gm03_35362990_35652990	AX-93917720_G_A	Glyma.03G137600	35376999	35377316	AT3G57500
LSEN_SDS_1	Gm03_35362990_35652990	AX-93917720_G_A	Glyma.03G137700	35379007	35382127	AT2G41850	ADPG2,PGAZAT	polygalacturonase abscission zone A. thaliana
LSEN_SDS_1	Gm03_35362990_35652990	AX-93917720_G_A	Glyma.03G137800	35385438	35390220	AT2G41850	ADPG2,PGAZAT	polygalacturonase abscission zone A. thaliana
LSEN_SDS_1	Gm03_35362990_35652990	AX-93917720_G_A	Glyma.03G137900	35393011	35398758	AT3G57520	AtSIP2,SIP2	seed imbibition 2
LSEN_SDS_1	Gm03_35362990_35652990	AX-93917720_G_A	Glyma.03G138000	35409905	35414390	AT5G19450	CDPK19,CPK8	calcium-dependent protein kinase 19
LSEN_SDS_1	Gm03_35362990_35652990	AX-93917720_G_A	Glyma.03G138300	35480687	35481644	AT3G20898
LSEN_SDS_1	Gm03_35362990_35652990	AX-93917720_G_A	Glyma.03G138400	35488023	35491916	AT2G41890		curculin-like (mannose-binding) lectin family protein / PAN domain-containing protein
LSEN_SDS_1	Gm03_35362990_35652990	AX-93917720_G_A	Glyma.03G138500	35495641	35497265
LSEN_SDS_1	Gm03_35362990_35652990	AX-93917720_G_A	Glyma.03G138600	35508003	35511197	AT2G41900		CCCH-type zinc finger protein with ARM repeat domain
LSEN_SDS_1	Gm03_35362990_35652990	AX-93917720_G_A	Glyma.03G138700	35514910	35515407	AT3G52105
LSEN_SDS_1	Gm03_35362990_35652990	AX-93917720_G_A	Glyma.03G138800	35515690	35516255
LSEN_SDS_1	Gm03_35362990_35652990	AX-93917720_G_A	Glyma.03G138900	35520930	35521784	AT3G57600		Integrase-type DNA-binding superfamily protein
LSEN_SDS_1	Gm03_35362990_35652990	AX-93917720_G_A	Glyma.03G139000	35523090	35535061	AT2G03270		DNA-binding protein, putative
LSEN_SDS_1	Gm03_35362990_35652990	AX-93917720_G_A	Glyma.03G139100	35531608	35536178	AT4G26590	ATOPT5,OPT5	oligopeptide transporter 5
LSEN_SDS_1	Gm03_35362990_35652990	AX-93917720_G_A	Glyma.03G139200	35537297	35542062	AT3G57610	ADSS	adenylosuccinate synthase
LSEN_SDS_1	Gm03_35362990_35652990	AX-93917720_G_A	Glyma.03G139300	35551135	35562600	AT3G57630		exostosin family protein
LSEN_SDS_1	Gm03_35362990_35652990	AX-93917720_G_A	Glyma.03G139400	35560158	35560498
LSEN_SDS_1	Gm03_35362990_35652990	AX-93917720_G_A	Glyma.03G139500	35570833	35572671	AT3G52110
LSEN_SDS_1	Gm03_35362990_35652990	AX-93917720_G_A	Glyma.03G139600	35573325	35574075
LSEN_SDS_1	Gm03_35362990_35652990	AX-93917720_G_A	Glyma.03G139700	35575975	35583208	AT3G57650	LPAT2	lysophosphatidyl acyltransferase 2
LSEN_SDS_1	Gm03_35362990_35652990	AX-93917720_G_A	Glyma.03G139800	35602997	35606129	AT3G57670	NTT,WIP2	C2H2-type zinc finger family protein
LSEN_SDS_1	Gm03_35362990_35652990	AX-93917720_G_A	Glyma.03G139900	35632837	35633771
LSEN_SDS_1	Gm03_35362990_35652990	AX-93917720_G_A	Glyma.03G140000	35635790	35635972	AT2G41905
LSEN_SDS_1	Gm03_35362990_35652990	AX-93917720_G_A	Glyma.03G140100	35636443	35642016	AT3G20860	ATNEK5,NEK5	NIMA-related kinase 5
LSEN_SDS_1	Gm03_35362990_35652990	AX-93917720_G_A	Glyma.03G140200	35644227	35644832
LSEN_SDS_1	Gm03_35362990_35652990	AX-93917720_G_A	Glyma.03G140300	35645589	35645975
LSEN_SDS_1	Gm03_35362990_35652990	AX-93917720_G_A	Glyma.03G140400	35646043	35646555	AT5G61030	GR-RBP3	glycine-rich RNA-binding protein 3
LSEN_SDS_2	Gm15_49950789_50480789	AX-94142205_C_T	Glyma.15G265300	49956889	49993042	AT1G79280	AtTPR,NUA	nuclear pore anchor
LSEN_SDS_2	Gm15_49950789_50480789	AX-94142205_C_T	Glyma.15G265400	50001902	50006882	AT1G79270	ECT8	evolutionarily conserved C-terminal region 8
LSEN_SDS_2	Gm15_49950789_50480789	AX-94142205_C_T	Glyma.15G265500	50038201	50042051	AT3G12700		Eukaryotic aspartyl protease family protein
LSEN_SDS_2	Gm15_49950789_50480789	AX-94142205_C_T	Glyma.15G265600	50070458	50072776	AT1G12770	EMB1586,ISE1	P-loop containing nucleoside triphosphate hydrolases superfamily protein
LSEN_SDS_2	Gm15_49950789_50480789	AX-94142205_C_T	Glyma.15G265700	50090344	50091285	AT1G05590	ATHEX3,HEXO2	beta-hexosaminidase 2
LSEN_SDS_2	Gm15_49950789_50480789	AX-94142205_C_T	Glyma.15G265800	50093510	50093953
LSEN_SDS_2	Gm15_49950789_50480789	AX-94142205_C_T	Glyma.15G265900	50107393	50109403	AT2G18370		Bifunctional inhibitor/lipid-transfer protein/seed storage 2S albumin superfamily protein
LSEN_SDS_2	Gm15_49950789_50480789	AX-94142205_C_T	Glyma.15G266100	50108902	50118073	AT1G55360		Protein of Unknown Function (DUF239)
LSEN_SDS_2	Gm15_49950789_50480789	AX-94142205_C_T	Glyma.15G266000	50110441	50111252
LSEN_SDS_2	Gm15_49950789_50480789	AX-94142205_C_T	Glyma.15G266200	50146540	50147052
LSEN_SDS_2	Gm15_49950789_50480789	AX-94142205_C_T	Glyma.15G266300	50176432	50189542	AT2G31900	ATMYO5,ATXIF,XIF	myosin-like protein XIF
LSEN_SDS_2	Gm15_49950789_50480789	AX-94142205_C_T	Glyma.15G266400	50199635	50206167	AT1G51800		Leucine-rich repeat protein kinase family protein
LSEN_SDS_2	Gm15_49950789_50480789	AX-94142205_C_T	Glyma.15G266500	50221849	50225934	AT1G79580	ANAC033,SMB	NAC (No Apical Meristem) domain transcriptional regulator superfamily protein
LSEN_SDS_2	Gm15_49950789_50480789	AX-94142205_C_T	Glyma.15G266600	50274290	50280981	AT3G12670	emb2742	CTP synthase family protein
LSEN_SDS_2	Gm15_49950789_50480789	AX-94142205_C_T	Glyma.15G266700	50295277	50301000	AT1G65930	cICDH	cytosolic NADP+-dependent isocitrate dehydrogenase
LSEN_SDS_2	Gm15_49950789_50480789	AX-94142205_C_T	Glyma.15G266800	50301070	50305210	AT1G79250	AGC1.7	AGC kinase 1.7
LSEN_SDS_2	Gm15_49950789_50480789	AX-94142205_C_T	Glyma.15G266900	50323679	50326732	AT1G79260
LSEN_SDS_2	Gm15_49950789_50480789	AX-94142205_C_T	Glyma.15G267000	50328608	50333381	AT1G10670	ACLA-1	ATP-citrate lyase A-1
LSEN_SDS_3	Gm19_2913123_3603123	AX-93886487_C_T	Glyma.19G024700	2999572	3002606	AT5G15310	ATMIXTA,ATMYB16,MYB16	myb domain protein 16
LSEN_SDS_3	Gm19_2913123_3603123	AX-93886487_C_T	Glyma.19G024800	3072850	3074583	AT5G39530		Protein of unknown function (DUF1997)
LSEN_SDS_3	Gm19_2913123_3603123	AX-93886487_C_T	Glyma.19G024900	3077837	3080961	AT3G44190		FAD/NAD(P)-binding oxidoreductase family protein
LSEN_SDS_3	Gm19_2913123_3603123	AX-93886487_C_T	Glyma.19G025000	3117635	3120314	AT1G66370	AtMYB113,MYB113	myb domain protein 113
LSEN_SDS_3	Gm19_2913123_3603123	AX-93886487_C_T	Glyma.19G025100	3135354	3137311	AT1G05680	UGT74E2	Uridine diphosphate glycosyltransferase 74E2
LSEN_SDS_3	Gm19_2913123_3603123	AX-93886487_C_T	Glyma.19G025200	3154999	3157050	AT2G43840	UGT74F1	UDP-glycosyltransferase 74 F1
LSEN_SDS_3	Gm19_2913123_3603123	AX-93886487_C_T	Glyma.19G025300	3179945	3184036	AT1G26690		emp24/gp25L/p24 family/GOLD family protein
LSEN_SDS_3	Gm19_2913123_3603123	AX-93886487_C_T	Glyma.19G025400	3185417	3188154	AT5G39570
LSEN_SDS_3	Gm19_2913123_3603123	AX-93886487_C_T	Glyma.19G025500	3196339	3205391	AT3G29090	ATPME31,PME31	pectin methylesterase 31
LSEN_SDS_3	Gm19_2913123_3603123	AX-93886487_C_T	Glyma.19G025600	3209908	3211533	AT5G39530		Protein of unknown function (DUF1997)
LSEN_SDS_3	Gm19_2913123_3603123	AX-93886487_C_T	Glyma.19G025700	3230931	3233051	AT5G15340		Pentatricopeptide repeat (PPR) superfamily protein
LSEN_SDS_3	Gm19_2913123_3603123	AX-93886487_C_T	Glyma.19G025800	3236614	3239622	AT5G39510	ATVTI11,ATVTI1A,SGR4,VTI11,VTI1A,ZIG,ZIG1	Vesicle transport v-SNARE family protein
LSEN_SDS_3	Gm19_2913123_3603123	AX-93886487_C_T	Glyma.19G025900	3242874	3258133	AT3G01100	ATHYP1,HYP1	hypothetical protein 1
LSEN_SDS_3	Gm19_2913123_3603123	AX-93886487_C_T	Glyma.19G026000	3267726	3269290	AT5G19790	RAP2.11	related to AP2 11
LSEN_SDS_3	Gm19_2913123_3603123	AX-93886487_C_T	Glyma.19G026100	3271594	3272980	AT3G01090	AKIN10,KIN10,SNRK1.1	SNF1 kinase homolog 10
LSEN_SDS_3	Gm19_2913123_3603123	AX-93886487_C_T	Glyma.19G026200	3274957	3281320	AT5G39420	cdc2cAt	CDC2C
LSEN_SDS_3	Gm19_2913123_3603123	AX-93886487_C_T	Glyma.19G026300	3283106	3291437	AT3G09180
LSEN_SDS_3	Gm19_2913123_3603123	AX-93886487_C_T	Glyma.19G026400	3296272	3297916	AT5G66500		Tetratricopeptide repeat (TPR)-like superfamily protein
LSEN_SDS_3	Gm19_2913123_3603123	AX-93886487_C_T	Glyma.19G026500	3299295	3299870	AT3G47680		DNA binding
LSEN_SDS_3	Gm19_2913123_3603123	AX-93886487_C_T	Glyma.19G026600	3303658	3312907	AT4G13700	ATPAP23,PAP23	purple acid phosphatase 23
LSEN_SDS_3	Gm19_2913123_3603123	AX-93886487_C_T	Glyma.19G026700	3314154	3314858
LSEN_SDS_3	Gm19_2913123_3603123	AX-93886487_C_T	Glyma.19G026800	3321092	3326098	AT3G29185		Domain of unknown function (DUF3598)
LSEN_SDS_3	Gm19_2913123_3603123	AX-93886487_C_T	Glyma.19G026900	3331196	3333961	AT2G27035	AtENODL20,ENODL20	early nodulin-like protein 20
LSEN_SDS_3	Gm19_2913123_3603123	AX-93886487_C_T	Glyma.19G027000	3335896	3343744	AT3G27030
LSEN_SDS_3	Gm19_2913123_3603123	AX-93886487_C_T	Glyma.19G027100	3352775	3357411	AT3G29200	ATCM1,CM1	chorismate mutase 1
LSEN_SDS_3	Gm19_2913123_3603123	AX-93886487_C_T	Glyma.19G027200	3392784	3401129	AT5G15400		U-box domain-containing protein
LSEN_SDS_3	Gm19_2913123_3603123	AX-93886487_C_T	Glyma.19G027300	3416431	3419903	AT3G29270		RING/U-box superfamily protein
LSEN_SDS_3	Gm19_2913123_3603123	AX-93886487_C_T	Glyma.19G027400	3422833	3427270	AT3G01060
LSEN_SDS_3	Gm19_2913123_3603123	AX-93886487_C_T	Glyma.19G027500	3441407	3445044	AT5G39380		Plant calmodulin-binding protein-related
LSEN_SDS_3	Gm19_2913123_3603123	AX-93886487_C_T	Glyma.19G027600	3454319	3460116	AT3G53110	LOS4	P-loop containing nucleoside triphosphate hydrolases superfamily protein
LSEN_SDS_3	Gm19_2913123_3603123	AX-93886487_C_T	Glyma.19G027700	3471299	3475645	AT5G39360	EDL2	EID1-like 2
LSEN_SDS_3	Gm19_2913123_3603123	AX-93886487_C_T	Glyma.19G027800	3477569	3481977	AT3G29280
LSEN_SDS_3	Gm19_2913123_3603123	AX-93886487_C_T	Glyma.19G027900	3485283	3498153	AT5G15450	APG6,CLPB-P,CLPB3	casein lytic proteinase B3
LSEN_SDS_3	Gm19_2913123_3603123	AX-93886487_C_T	Glyma.19G028000	3507265	3508515	AT1G22370	AtUGT85A5,UGT85A5	UDP-glucosyl transferase 85A5
LSEN_SDS_3	Gm19_2913123_3603123	AX-93886487_C_T	Glyma.19G028100	3511914	3519141	AT3G01040	GAUT13	galacturonosyltransferase 13
LSEN_SDS_3	Gm19_2913123_3603123	AX-93886487_C_T	Glyma.19G028200	3522368	3525539	AT5G15460	MUB2	membrane-anchored ubiquitin-fold protein 2
LSEN_SDS_3	Gm19_2913123_3603123	AX-93886487_C_T	Glyma.19G028300	3522717	3523287
LSEN_SDS_3	Gm19_2913123_3603123	AX-93886487_C_T	Glyma.19G028400	3543824	3555013	AT3G29320		Glycosyl transferase, family 35
LSEN_SDS_3	Gm19_2913123_3603123	AX-93886487_C_T	Glyma.19G028500	3556053	3559202	AT3G29360		UDP-glucose 6-dehydrogenase family protein
LSEN_SDS_3	Gm19_2913123_3603123	AX-93886487_C_T	Glyma.19G028600	3567731	3570894	AT5G15510		TPX2 (targeting protein for Xklp2) protein family
LSEN_SDS_3	Gm19_2913123_3603123	AX-93886487_C_T	Glyma.19G028700	3572652	3574919	AT3G02080		Ribosomal protein S19e family protein
LSEN_SDS_3	Gm19_2913123_3603123	AX-93886487_C_T	Glyma.19G028800	3578019	3582220	AT5G15530	BCCP2,CAC1-B	biotin carboxyl carrier protein 2
LSEN_SDS_3	Gm19_2913123_3603123	AX-93886487_C_T	Glyma.19G028900	3586804	3587277	AT4G14570		acylaminoacyl-peptidase-related
LSEN_SDS_3	Gm19_2913123_3603123	AX-93886487_C_T	Glyma.19G029000	3593924	3598821	AT5G15540	ATSCC2,EMB2773,SCC2	PHD finger family protein
LSEN_LDS_1	Gm02_36400063_36730063	AX-93981961_T_A	Glyma.02G192500	36409869	36415210	AT5G26760
LSEN_LDS_1	Gm02_36400063_36730063	AX-93981961_T_A	Glyma.02G192600	36416856	36421495	AT2G35880		TPX2 (targeting protein for Xklp2) protein family
LSEN_LDS_1	Gm02_36400063_36730063	AX-93981961_T_A	Glyma.02G192700	36448860	36454305	AT5G04870	ATCPK1,CPK1	calcium dependent protein kinase 1
LSEN_LDS_1	Gm02_36400063_36730063	AX-93981961_T_A	Glyma.02G192800	36472415	36475670	AT5G06400		Pentatricopeptide repeat (PPR) superfamily protein
LSEN_LDS_1	Gm02_36400063_36730063	AX-93981961_T_A	Glyma.02G192900	36476660	36476875
LSEN_LDS_1	Gm02_36400063_36730063	AX-93981961_T_A	Glyma.02G193000	36477679	36480986	AT5G06410		DNAJ heat shock N-terminal domain-containing protein
LSEN_LDS_1	Gm02_36400063_36730063	AX-93981961_T_A	Glyma.02G193100	36482116	36488821	AT3G22220		hAT transposon superfamily
LSEN_LDS_1	Gm02_36400063_36730063	AX-93981961_T_A	Glyma.02G193200	36516965	36523077	AT5G06440
LSEN_LDS_1	Gm02_36400063_36730063	AX-93981961_T_A	Glyma.02G193300	36566037	36569309	AT2G24960
LSEN_LDS_1	Gm02_36400063_36730063	AX-93981961_T_A	Glyma.02G193400	36571666	36579154	AT5G36930		Disease resistance protein (TIR-NBS-LRR class) family
LSEN_LDS_1	Gm02_36400063_36730063	AX-93981961_T_A	Glyma.02G193500	36639358	36639936	AT4G24050		NAD(P)-binding Rossmann-fold superfamily protein
LSEN_LDS_1	Gm02_36400063_36730063	AX-93981961_T_A	Glyma.02G193600	36665510	36666421	AT5G55670		RNA-binding (RRM/RBD/RNP motifs) family protein
LSEN_LDS_1	Gm02_36400063_36730063	AX-93981961_T_A	Glyma.02G193700	36672656	36676028	AT3G11760
LSEN_LDS_1	Gm02_36400063_36730063	AX-93981961_T_A	Glyma.02G193800	36706657	36712744	AT5G06470		Glutaredoxin family protein
LSEN_LDS_1	Gm02_36400063_36730063	AX-93981961_T_A	Glyma.02G193900	36713791	36716012	AT3G11780		MD-2-related lipid recognition domain-containing protein / ML domain-containing protein
LSEN_LDS_1	Gm02_36400063_36730063	AX-93981961_T_A	Glyma.02G194000	36721927	36722642	AT5G60440	AGL62	AGAMOUS-like 62
LSEN_LDS_2	Gm16_25479906_26001906	AX-93852357_C_A	Glyma.16G115000	25507516	25508810	AT1G20925		Auxin efflux carrier family protein
LSEN_LDS_2	Gm16_25479906_26001906	AX-93852357_C_A	Glyma.16G115100	25514647	25514850	AT3G60770		Ribosomal protein S13/S15
LSEN_LDS_2	Gm16_25479906_26001906	AX-93852357_C_A	Glyma.16G115200	25583070	25584065	ATCG00130		ATPase, F0 complex, subunit B/B\', bacterial/chloroplast
LSEN_LDS_2	Gm16_25479906_26001906	AX-93852357_C_A	Glyma.16G115300	25584135	25585667	ATCG00120		ATP synthase subunit alpha
LSEN_LDS_2	Gm16_25479906_26001906	AX-93852357_C_A	Glyma.16G115400	25604547	25606360
LSEN_LDS_2	Gm16_25479906_26001906	AX-93852357_C_A	Glyma.16G115500	25622503	25630816	AT1G76520		Auxin efflux carrier family protein
LSEN_LDS_2	Gm16_25479906_26001906	AX-93852357_C_A	Glyma.16G115600	25661245	25664376	AT1G13410		Tetratricopeptide repeat (TPR)-like superfamily protein
LSEN_LDS_2	Gm16_25479906_26001906	AX-93852357_C_A	Glyma.16G115700	25668517	25681198	AT3G51520		diacylglycerol acyltransferase family
LSEN_LDS_2	Gm16_25479906_26001906	AX-93852357_C_A	Glyma.16G115800	25719040	25728740	AT3G51520		diacylglycerol acyltransferase family
LSEN_LDS_2	Gm16_25479906_26001906	AX-93852357_C_A	Glyma.16G115900	25782559	25784325
LSEN_LDS_2	Gm16_25479906_26001906	AX-93852357_C_A	Glyma.16G116000	25801793	25807645	AT1G32940	ATSBT3.5,SBT3.5	Subtilase family protein
LSEN_LDS_2	Gm16_25479906_26001906	AX-93852357_C_A	Glyma.16G116100	25850927	25856290	AT2G17550
LSEN_LDS_2	Gm16_25479906_26001906	AX-93852357_C_A	Glyma.16G116200	25892277	25904773	AT4G35560		Transducin/WD40 repeat-like superfamily protein
LSEN_LDS_2	Gm16_25479906_26001906	AX-93852357_C_A	Glyma.16G116300	25905311	25906957	AT1G20693	HMG BETA 1,HMGB2,NFD02,NFD2	high mobility group B2
LSEN_LDS_3	Gm16_29164663_29686663	AX-93853705_G_C	Glyma.16G134800	29193731	29195117	AT5G66440
LSEN_LDS_3	Gm16_29164663_29686663	AX-93853705_G_C	Glyma.16G134900	29214758	29219443	AT5G66470		RNA binding;GTP binding
LSEN_LDS_3	Gm16_29164663_29686663	AX-93853705_G_C	Glyma.16G135000	29248080	29253429	AT3G50910
LSEN_LDS_3	Gm16_29164663_29686663	AX-93853705_G_C	Glyma.16G135100	29255158	29255517	AT2G18210
LSEN_LDS_3	Gm16_29164663_29686663	AX-93853705_G_C	Glyma.16G135200	29255829	29266445	AT5G17680		disease resistance protein (TIR-NBS-LRR class), putative
LSEN_LDS_3	Gm16_29164663_29686663	AX-93853705_G_C	Glyma.16G135300	29259331	29260310	AT5G48050
LSEN_LDS_3	Gm16_29164663_29686663	AX-93853705_G_C	Glyma.16G135400	29286987	29287339	AT3G50900
LSEN_LDS_3	Gm16_29164663_29686663	AX-93853705_G_C	Glyma.16G135500	29295520	29300873	AT5G17680		disease resistance protein (TIR-NBS-LRR class), putative
LSEN_LDS_3	Gm16_29164663_29686663	AX-93853705_G_C	Glyma.16G135600	29303589	29304260	AT2G18210
LSEN_LDS_3	Gm16_29164663_29686663	AX-93853705_G_C	Glyma.16G135700	29308043	29310335
LSEN_LDS_3	Gm16_29164663_29686663	AX-93853705_G_C	Glyma.16G135800	29315679	29317186	AT2G37250	ADK,ATPADK1	adenosine kinase
LSEN_LDS_3	Gm16_29164663_29686663	AX-93853705_G_C	Glyma.16G135900	29327647	29331165	AT5G17680		disease resistance protein (TIR-NBS-LRR class), putative
LSEN_LDS_3	Gm16_29164663_29686663	AX-93853705_G_C	Glyma.16G136000	29334080	29339313	AT5G17680		disease resistance protein (TIR-NBS-LRR class), putative
LSEN_LDS_3	Gm16_29164663_29686663	AX-93853705_G_C	Glyma.16G136100	29340490	29342517	AT1G43722
LSEN_LDS_3	Gm16_29164663_29686663	AX-93853705_G_C	Glyma.16G136200	29344638	29348857	AT5G17680		disease resistance protein (TIR-NBS-LRR class), putative
LSEN_LDS_3	Gm16_29164663_29686663	AX-93853705_G_C	Glyma.16G136300	29351715	29351924	AT4G36500
LSEN_LDS_3	Gm16_29164663_29686663	AX-93853705_G_C	Glyma.16G136400	29352107	29356202	AT1G73020
LSEN_LDS_3	Gm16_29164663_29686663	AX-93853705_G_C	Glyma.16G136500	29357636	29358998
LSEN_LDS_3	Gm16_29164663_29686663	AX-93853705_G_C	Glyma.16G136600	29363327	29374233	AT5G17680		disease resistance protein (TIR-NBS-LRR class), putative
LSEN_LDS_3	Gm16_29164663_29686663	AX-93853705_G_C	Glyma.16G136700	29378222	29383841	AT3G51690		PIF1 helicase
LSEN_LDS_3	Gm16_29164663_29686663	AX-93853705_G_C	Glyma.16G136800	29386463	29387621
LSEN_LDS_3	Gm16_29164663_29686663	AX-93853705_G_C	Glyma.16G136900	29395635	29401564	AT5G36930		Disease resistance protein (TIR-NBS-LRR class) family
LSEN_LDS_3	Gm16_29164663_29686663	AX-93853705_G_C	Glyma.16G137000	29418205	29421765	AT5G36930		Disease resistance protein (TIR-NBS-LRR class) family
LSEN_LDS_3	Gm16_29164663_29686663	AX-93853705_G_C	Glyma.16G137100	29421091	29421534
LSEN_LDS_3	Gm16_29164663_29686663	AX-93853705_G_C	Glyma.16G137200	29425625	29428912	AT5G17680		disease resistance protein (TIR-NBS-LRR class), putative
LSEN_LDS_3	Gm16_29164663_29686663	AX-93853705_G_C	Glyma.16G137300	29435910	29441170	AT5G17680		disease resistance protein (TIR-NBS-LRR class), putative
LSEN_LDS_3	Gm16_29164663_29686663	AX-93853705_G_C	Glyma.16G137400	29441260	29442201
LSEN_LDS_3	Gm16_29164663_29686663	AX-93853705_G_C	Glyma.16G137500	29448621	29451975	AT4G36520		Chaperone DnaJ-domain superfamily protein
LSEN_LDS_3	Gm16_29164663_29686663	AX-93853705_G_C	Glyma.16G137600	29468438	29472890	AT5G17680		disease resistance protein (TIR-NBS-LRR class), putative
LSEN_LDS_3	Gm16_29164663_29686663	AX-93853705_G_C	Glyma.16G137700	29475501	29475729	AT2G18210
LSEN_LDS_3	Gm16_29164663_29686663	AX-93853705_G_C	Glyma.16G137800	29480352	29487400	AT4G36520		Chaperone DnaJ-domain superfamily protein
LSEN_LDS_3	Gm16_29164663_29686663	AX-93853705_G_C	Glyma.16G137900	29480980	29481438
LSEN_LDS_3	Gm16_29164663_29686663	AX-93853705_G_C	Glyma.16G138000	29508469	29514252	AT4G36530		alpha/beta-Hydrolases superfamily protein
LSEN_LDS_3	Gm16_29164663_29686663	AX-93853705_G_C	Glyma.16G138100	29520366	29523874	AT2G18280	AtTLP2,TLP2	tubby like protein 2
LSEN_LDS_3	Gm16_29164663_29686663	AX-93853705_G_C	Glyma.16G138200	29525781	29528541	AT2G18290	APC10	anaphase promoting complex 10
LSEN_LDS_3	Gm16_29164663_29686663	AX-93853705_G_C	Glyma.16G138300	29532421	29538165	AT4G36550		ARM repeat superfamily protein
LSEN_LDS_3	Gm16_29164663_29686663	AX-93853705_G_C	Glyma.16G138400	29560913	29562163	AT1G75250	ATRL6,RL6,RSM3	RAD-like 6
LSEN_LDS_3	Gm16_29164663_29686663	AX-93853705_G_C	Glyma.16G138500	29564872	29566190	AT1G19510	ATRL5,RL5,RSM4	RAD-like 5
LSEN_LDS_3	Gm16_29164663_29686663	AX-93853705_G_C	Glyma.16G138600	29575672	29576924
LSEN_LDS_3	Gm16_29164663_29686663	AX-93853705_G_C	Glyma.16G138700	29584588	29591384	AT1G75240	AtHB33,HB33	homeobox protein 33
LSEN_LDS_3	Gm16_29164663_29686663	AX-93853705_G_C	Glyma.16G138800	29609432	29615000	AT1G75220		Major facilitator superfamily protein
LSEN_LDS_3	Gm16_29164663_29686663	AX-93853705_G_C	Glyma.16G138900	29620531	29621995	AT1G75220		Major facilitator superfamily protein
LSEN_LDS_3	Gm16_29164663_29686663	AX-93853705_G_C	Glyma.16G139000	29623540	29631451	AT1G75220		Major facilitator superfamily protein
LSEN_LDS_3	Gm16_29164663_29686663	AX-93853705_G_C	Glyma.16G139100	29632332	29634248	AT2G18360		alpha/beta-Hydrolases superfamily protein
LSEN_LDS_3	Gm16_29164663_29686663	AX-93853705_G_C	Glyma.16G139200	29635782	29637892	AT4G09660
LSEN_LDS_3	Gm16_29164663_29686663	AX-93853705_G_C	Glyma.16G139300	29668583	29669097
LSEN_LDS_3	Gm16_29164663_29686663	AX-93853705_G_C	Glyma.16G139400	29672011	29674023	AT3G50870	GATA18,HAN,MNP	GATA type zinc finger transcription factor family protein
LSEN_LDS_4a	Gm16_30272259_30794259	AX-93854127_A_T	Glyma.16G143200	30273151	30278680	AT5G66600		Protein of unknown function, DUF547
LSEN_LDS_4a	Gm16_30272259_30794259	AX-93854127_A_T	Glyma.16G143300	30280399	30280923	AT5G66590		CAP (Cysteine-rich secretory proteins, Antigen 5, and Pathogenesis-related 1 protein) superfamily protein
LSEN_LDS_4a	Gm16_30272259_30794259	AX-93854127_A_T	Glyma.16G143400	30337469	30338390	AT2G23690
LSEN_LDS_4a	Gm16_30272259_30794259	AX-93854127_A_T	Glyma.16G143500	30367733	30370653	AT3G50810		Uncharacterised protein family (UPF0497)
LSEN_LDS_4a	Gm16_30272259_30794259	AX-93854127_A_T	Glyma.16G143600	30379885	30382483	AT3G50820	OEC33,PSBO-2,PSBO2	photosystem II subunit O-2
LSEN_LDS_4a	Gm16_30272259_30794259	AX-93854127_A_T	Glyma.16G143700	30388030	30390647	AT3G50830	ATCOR413-PM2,COR413-PM2	cold-regulated 413-plasma membrane 2
LSEN_LDS_4a	Gm16_30272259_30794259	AX-93854127_A_T	Glyma.16G143800	30398699	30402877	AT5G66560		Phototropic-responsive NPH3 family protein
LSEN_LDS_4a	Gm16_30272259_30794259	AX-93854127_A_T	Glyma.16G143900	30405681	30405977
LSEN_LDS_4a	Gm16_30272259_30794259	AX-93854127_A_T	Glyma.16G144000	30413465	30418793	AT2G23450		Protein kinase superfamily protein
LSEN_LDS_4a	Gm16_30272259_30794259	AX-93854127_A_T	Glyma.16G144100	30432951	30434052
LSEN_LDS_4a	Gm16_30272259_30794259	AX-93854127_A_T	Glyma.16G144200	30434508	30475458	AT3G50380		Protein of unknown function (DUF1162)
LSEN_LDS_4a	Gm16_30272259_30794259	AX-93854127_A_T	Glyma.16G144300	30443185	30446450	AT5G33406		hAT dimerisation domain-containing protein / transposase-related
LSEN_LDS_4a	Gm16_30272259_30794259	AX-93854127_A_T	Glyma.16G144400	30478942	30480766
LSEN_LDS_4a	Gm16_30272259_30794259	AX-93854127_A_T	Glyma.16G144500	30494693	30497934	AT2G23520		Pyridoxal phosphate (PLP)-dependent transferases superfamily protein
LSEN_LDS_4a	Gm16_30272259_30794259	AX-93854127_A_T	Glyma.16G144600	30501031	30506501	AT2G23460	ATXLG1,XLG1	extra-large G-protein 1
LSEN_LDS_4a	Gm16_30272259_30794259	AX-93854127_A_T	Glyma.16G144700	30514629	30519598	AT5G66960		Prolyl oligopeptidase family protein
LSEN_LDS_4a	Gm16_30272259_30794259	AX-93854127_A_T	Glyma.16G144800	30521088	30525364	AT2G23520		Pyridoxal phosphate (PLP)-dependent transferases superfamily protein
LSEN_LDS_4a	Gm16_30272259_30794259	AX-93854127_A_T	Glyma.16G144900	30549575	30553059	AT2G23540		GDSL-like Lipase/Acylhydrolase superfamily protein
LSEN_LDS_4a	Gm16_30272259_30794259	AX-93854127_A_T	Glyma.16G145000	30561565	30562942	AT3G50410	OBP1	OBF binding protein 1
LSEN_LDS_4a	Gm16_30272259_30794259	AX-93854127_A_T	Glyma.16G145100	30578388	30581421	AT2G23620	ATMES1,MES1	methyl esterase 1
LSEN_LDS_4a	Gm16_30272259_30794259	AX-93854127_A_T	Glyma.16G145200	30586018	30588859	AT5G10300	ATMES5,HNL,MES5	methyl esterase 5
LSEN_LDS_4a	Gm16_30272259_30794259	AX-93854127_A_T	Glyma.16G145300	30604586	30608656	AT3G07990	SCPL27	serine carboxypeptidase-like 27
LSEN_LDS_4a	Gm16_30272259_30794259	AX-93854127_A_T	Glyma.16G145400	30624348	30627475	AT3G12090	TET6	tetraspanin6
LSEN_LDS_4a	Gm16_30272259_30794259	AX-93854127_A_T	Glyma.16G145500	30630177	30636253	AT2G39200	ATMLO12,MLO12	Seven transmembrane MLO family protein
LSEN_LDS_4a	Gm16_30272259_30794259	AX-93854127_A_T	Glyma.16G145600	30652378	30659548	AT2G39200	ATMLO12,MLO12	Seven transmembrane MLO family protein
LSEN_LDS_4a	Gm16_30272259_30794259	AX-93854127_A_T	Glyma.16G145700	30667351	30673532	AT3G07950		rhomboid protein-related
LSEN_LDS_4a	Gm16_30272259_30794259	AX-93854127_A_T	Glyma.16G145800	30677170	30679559	AT3G54890	LHCA1	photosystem I light harvesting complex gene 1, chlorophyll a/b binding protein
LSEN_LDS_4a	Gm16_30272259_30794259	AX-93854127_A_T	Glyma.16G145900	30681265	30689398	AT3G26935		DHHC-type zinc finger family protein
LSEN_LDS_4a	Gm16_30272259_30794259	AX-93854127_A_T	Glyma.16G145900	30681265	30689398	AT3G26935		DHHC-type zinc finger family protein
LSEN_LDS_4a	Gm16_30272259_30794259	AX-93854127_A_T	Glyma.16G146000	30692190	30695829	AT1G48160		signal recognition particle 19 kDa protein, putative / SRP19, putative
LSEN_LDS_4a	Gm16_30272259_30794259	AX-93854127_A_T	Glyma.16G146100	30698266	30703789	AT3G26950
LSEN_LDS_4a	Gm16_30272259_30794259	AX-93854127_A_T	Glyma.16G146200	30705620	30706439
LSEN_LDS_4a	Gm16_30272259_30794259	AX-93854127_A_T	Glyma.16G146300	30714315	30716624	AT2G33520
LSEN_LDS_4a	Gm16_30272259_30794259	AX-93854127_A_T	Glyma.16G146400	30725651	30728927	AT3G26810	AFB2	auxin signaling F-box 2
LSEN_LDS_4a	Gm16_30272259_30794259	AX-93854127_A_T	Glyma.16G146500	30737459	30743042	AT5G23670	LCB2	long chain base2
LSEN_LDS_4a	Gm16_30272259_30794259	AX-93854127_A_T	Glyma.16G146600	30744340	30749727	AT1G12840	ATVHA-C,DET3	vacuolar ATP synthase subunit C (VATC) / V-ATPase C subunit / vacuolar proton pump C subunit (DET3)
LSEN_LDS_4a	Gm16_30272259_30794259	AX-93854127_A_T	Glyma.16G146700	30755899	30759360	AT5G14040	PHT3;1	phosphate transporter 3;1
LSEN_LDS_4a	Gm16_30272259_30794259	AX-93854127_A_T	Glyma.16G146800	30761790	30763282	AT1G12845
LSEN_LDS_4a	Gm16_30272259_30794259	AX-93854127_A_T	Glyma.16G146900	30763467	30766039	AT3G26780		Phosphoglycerate mutase family protein
LSEN_LDS_4a	Gm16_30272259_30794259	AX-93854127_A_T	Glyma.16G147000	30773803	30777822	AT5G36930		Disease resistance protein (TIR-NBS-LRR class) family
LSEN_LDS_4a	Gm16_30272259_30794259	AX-93854127_A_T	Glyma.16G147100	30784420	30784746
LSEN_LDS_4b	Gm16_30395381_30917381	AX-93650691_A_C	Glyma.16G143800	30398699	30402877	AT5G66560		Phototropic-responsive NPH3 family protein
LSEN_LDS_4b	Gm16_30395381_30917384	AX-93650691_A_C	Glyma.16G143900	30405681	30405977
LSEN_LDS_4b	Gm16_30395381_30917385	AX-93650691_A_C	Glyma.16G144000	30413465	30418793	AT2G23450		Protein kinase superfamily protein
LSEN_LDS_4b	Gm16_30395381_30917389	AX-93650691_A_C	Glyma.16G144100	30432951	30434052
LSEN_LDS_4b	Gm16_30395381_30917390	AX-93650691_A_C	Glyma.16G144200	30434508	30475458	AT3G50380		Protein of unknown function (DUF1162)
LSEN_LDS_4b	Gm16_30395381_30917393	AX-93650691_A_C	Glyma.16G144300	30443185	30446450	AT5G33406		hAT dimerisation domain-containing protein / transposase-related
LSEN_LDS_4b	Gm16_30395381_30917394	AX-93650691_A_C	Glyma.16G144400	30478942	30480766
LSEN_LDS_4b	Gm16_30395381_30917396	AX-93650691_A_C	Glyma.16G144500	30494693	30497934	AT2G23520		Pyridoxal phosphate (PLP)-dependent transferases superfamily protein
LSEN_LDS_4b	Gm16_30395381_30917397	AX-93650691_A_C	Glyma.16G144600	30501031	30506501	AT2G23460	ATXLG1,XLG1	extra-large G-protein 1
LSEN_LDS_4b	Gm16_30395381_30917398	AX-93650691_A_C	Glyma.16G144700	30514629	30519598	AT5G66960		Prolyl oligopeptidase family protein
LSEN_LDS_4b	Gm16_30395381_30917399	AX-93650691_A_C	Glyma.16G144800	30521088	30525364	AT2G23520		Pyridoxal phosphate (PLP)-dependent transferases superfamily protein
LSEN_LDS_4b	Gm16_30395381_30917400	AX-93650691_A_C	Glyma.16G144900	30549575	30553059	AT2G23540		GDSL-like Lipase/Acylhydrolase superfamily protein
LSEN_LDS_4b	Gm16_30395381_30917401	AX-93650691_A_C	Glyma.16G145000	30561565	30562942	AT3G50410	OBP1	OBF binding protein 1
LSEN_LDS_4b	Gm16_30395381_30917402	AX-93650691_A_C	Glyma.16G145100	30578388	30581421	AT2G23620	ATMES1,MES1	methyl esterase 1
LSEN_LDS_4b	Gm16_30395381_30917403	AX-93650691_A_C	Glyma.16G145200	30586018	30588859	AT5G10300	ATMES5,HNL,MES5	methyl esterase 5
LSEN_LDS_4b	Gm16_30395381_30917405	AX-93650691_A_C	Glyma.16G145300	30604586	30608656	AT3G07990	SCPL27	serine carboxypeptidase-like 27
LSEN_LDS_4b	Gm16_30395381_30917407	AX-93650691_A_C	Glyma.16G145400	30624348	30627475	AT3G12090	TET6	tetraspanin6
LSEN_LDS_4b	Gm16_30395381_30917408	AX-93650691_A_C	Glyma.16G145500	30630177	30636253	AT2G39200	ATMLO12,MLO12	Seven transmembrane MLO family protein
LSEN_LDS_4b	Gm16_30395381_30917409	AX-93650691_A_C	Glyma.16G145600	30652378	30659548	AT2G39200	ATMLO12,MLO12	Seven transmembrane MLO family protein
LSEN_LDS_4b	Gm16_30395381_30917411	AX-93650691_A_C	Glyma.16G145700	30667351	30673532	AT3G07950		rhomboid protein-related
LSEN_LDS_4b	Gm16_30395381_30917412	AX-93650691_A_C	Glyma.16G145800	30677170	30679559	AT3G54890	LHCA1	photosystem I light harvesting complex gene 1, chlorophyll a/b binding protein
LSEN_LDS_4b	Gm16_30395381_30917413	AX-93650691_A_C	Glyma.16G145900	30681265	30689398	AT3G26935		DHHC-type zinc finger family protein
LSEN_LDS_4b	Gm16_30395381_30917415	AX-93650691_A_C	Glyma.16G145900	30681265	30689398	AT3G26935		DHHC-type zinc finger family protein
LSEN_LDS_4b	Gm16_30395381_30917416	AX-93650691_A_C	Glyma.16G146000	30692190	30695829	AT1G48160		signal recognition particle 19 kDa protein, putative / SRP19, putative
LSEN_LDS_4b	Gm16_30395381_30917417	AX-93650691_A_C	Glyma.16G146100	30698266	30703789	AT3G26950
LSEN_LDS_4b	Gm16_30395381_30917423	AX-93650691_A_C	Glyma.16G146200	30705620	30706439
LSEN_LDS_4b	Gm16_30395381_30917424	AX-93650691_A_C	Glyma.16G146300	30714315	30716624	AT2G33520
LSEN_LDS_4b	Gm16_30395381_30917425	AX-93650691_A_C	Glyma.16G146400	30725651	30728927	AT3G26810	AFB2	auxin signaling F-box 2
LSEN_LDS_4b	Gm16_30395381_30917426	AX-93650691_A_C	Glyma.16G146500	30737459	30743042	AT5G23670	LCB2	long chain base2
LSEN_LDS_4b	Gm16_30395381_30917427	AX-93650691_A_C	Glyma.16G146600	30744340	30749727	AT1G12840	ATVHA-C,DET3	vacuolar ATP synthase subunit C (VATC) / V-ATPase C subunit / vacuolar proton pump C subunit (DET3)
LSEN_LDS_4b	Gm16_30395381_30917429	AX-93650691_A_C	Glyma.16G146700	30755899	30759360	AT5G14040	PHT3;1	phosphate transporter 3;1
LSEN_LDS_4b	Gm16_30395381_30917430	AX-93650691_A_C	Glyma.16G146800	30761790	30763282	AT1G12845
LSEN_LDS_4b	Gm16_30395381_30917431	AX-93650691_A_C	Glyma.16G146900	30763467	30766039	AT3G26780		Phosphoglycerate mutase family protein
LSEN_LDS_4b	Gm16_30395381_30917432	AX-93650691_A_C	Glyma.16G147000	30773803	30777822	AT5G36930		Disease resistance protein (TIR-NBS-LRR class) family
LSEN_LDS_4b	Gm16_30395381_30917433	AX-93650691_A_C	Glyma.16G147100	30784420	30784746
LSEN_LDS_4b	Gm16_30395381_30917434	AX-93650691_A_C	Glyma.16G147200	30790434	30794730	AT3G26744	ATICE1,ICE1,SCRM	basic helix-loop-helix (bHLH) DNA-binding superfamily protein
LSEN_LDS_4b	Gm16_30395381_30917435	AX-93650691_A_C	Glyma.16G147300	30808388	30815603	AT5G13280	AK,AK-LYS1,AK1	aspartate kinase 1
LSEN_LDS_4b	Gm16_30395381_30917436	AX-93650691_A_C	Glyma.16G147400	30817535	30821568	AT5G36930		Disease resistance protein (TIR-NBS-LRR class) family
LSEN_LDS_4b	Gm16_30395381_30917438	AX-93650691_A_C	Glyma.16G147500	30832490	30834904	AT5G61890		Integrase-type DNA-binding superfamily protein
LSEN_LDS_4b	Gm16_30395381_30917439	AX-93650691_A_C	Glyma.16G147600	30845527	30848085	AT5G13430		Ubiquinol-cytochrome C reductase iron-sulfur subunit
LSEN_LDS_4b	Gm16_30395381_30917440	AX-93650691_A_C	Glyma.16G147700	30848285	30851120	AT3G26710	CCB1	cofactor assembly of complex C
LSEN_LDS_4b	Gm16_30395381_30917441	AX-93650691_A_C	Glyma.16G147800	30853440	30863121	AT3G45830
LSEN_LDS_4b	Gm16_30395381_30917444	AX-93650691_A_C	Glyma.16G147900	30864919	30872425	AT3G19340		Protein of unknown function (DUF3754)
LSEN_LDS_4b	Gm16_30395381_30917448	AX-93650691_A_C	Glyma.16G148000	30872557	30874962	AT3G19330		Protein of unknown function (DUF677)
LSEN_LDS_4b	Gm16_30395381_30917449	AX-93650691_A_C	Glyma.16G148100	30878541	30885462	AT5G55610
LSEN_LDS_4b	Gm16_30395381_30917450	AX-93650691_A_C	Glyma.16G148200	30881535	30882128
LSEN_LDS_4b	Gm16_30395381_30917451	AX-93650691_A_C	Glyma.16G148300	30894657	30897411	AT2G19070	SHT	spermidine hydroxycinnamoyl transferase
LSEN_LDS_4b	Gm16_30395381_30917452	AX-93650691_A_C	Glyma.16G148400	30901868	30903453	AT3G61110	ARS27A,RS27A	ribosomal protein S27
LSEN_LDS_4b	Gm16_30395381_30917453	AX-93650691_A_C	Glyma.16G148500	30906523	30907855	AT3G61110	ARS27A,RS27A	ribosomal protein S27
LSEN_LDS_5a	Gm18_48141658_48501658	AX-94178903_C_G	Glyma.18G201500	48153430	48158483	AT2G38185		RING/U-box superfamily protein
LSEN_LDS_5a	Gm18_48141658_48501658	AX-94178903_C_G	Glyma.18G201600	48163734	48168274	AT5G01390		DNAJ heat shock family protein
LSEN_LDS_5a	Gm18_48141658_48501658	AX-94178903_C_G	Glyma.18G201700	48175554	48180264	AT5G05610	AL1	alfin-like 1
LSEN_LDS_5a	Gm18_48141658_48501658	AX-94178903_C_G	Glyma.18G201800	48182315	48187214	AT2G01060		myb-like HTH transcriptional regulator family protein
LSEN_LDS_5a	Gm18_48141658_48501658	AX-94178903_C_G	Glyma.18G201900	48192545	48196624	AT5G05600		2-oxoglutarate (2OG) and Fe(II)-dependent oxygenase superfamily protein
LSEN_LDS_5a	Gm18_48141658_48501658	AX-94178903_C_G	Glyma.18G202000	48248223	48248684
LSEN_LDS_5a	Gm18_48141658_48501658	AX-94178903_C_G	Glyma.18G202100	48258271	48266554	AT3G51850	CPK13	calcium-dependent protein kinase 13
LSEN_LDS_5a	Gm18_48141658_48501658	AX-94178903_C_G	Glyma.18G202200	48297961	48298505	AT2G33530	scpl46	serine carboxypeptidase-like 46
LSEN_LDS_5a	Gm18_48141658_48501658	AX-94178903_C_G	Glyma.18G202300	48298637	48298855	AT4G10265		Wound-responsive family protein
LSEN_LDS_5a	Gm18_48141658_48501658	AX-94178903_C_G	Glyma.18G202400	48322115	48324675	AT5G01380		Homeodomain-like superfamily protein
LSEN_LDS_5a	Gm18_48141658_48501658	AX-94178903_C_G	Glyma.18G202500	48352968	48355153	AT5G58630
LSEN_LDS_5a	Gm18_48141658_48501658	AX-94178903_C_G	Glyma.18G202600	48365045	48368299	AT5G05580	FAD8	fatty acid desaturase 8
LSEN_LDS_5a	Gm18_48141658_48501658	AX-94178903_C_G	Glyma.18G202700	48373667	48382855	AT5G05570		transducin family protein / WD-40 repeat family protein
LSEN_LDS_5a	Gm18_48141658_48501658	AX-94178903_C_G	Glyma.18G202800	48394904	48400693	AT3G51840	ACX4,ATG6,ATSCX	acyl-CoA oxidase 4
LSEN_LDS_5a	Gm18_48141658_48501658	AX-94178903_C_G	Glyma.18G202900	48401099	48401797	AT1G09950	RAS1	RESPONSE TO ABA AND SALT 1
LSEN_LDS_5a	Gm18_48141658_48501658	AX-94178903_C_G	Glyma.18G203000	48413109	48415889	AT3G51830	ATG5,SAC8	SAC domain-containing protein 8
LSEN_LDS_5a	Gm18_48141658_48501658	AX-94178903_C_G	Glyma.18G203100	48436318	48439569	AT5G01360	TBL3	Plant protein of unknown function (DUF828)
LSEN_LDS_5a	Gm18_48141658_48501658	AX-94178903_C_G	Glyma.18G203200	48442231	48444588	AT5G01350
LSEN_LDS_5a	Gm18_48141658_48501658	AX-94178903_C_G	Glyma.18G203300	48457541	48462209	AT3G08950		electron transport SCO1/SenC family protein
LSEN_LDS_5a	Gm18_48141658_48501658	AX-94178903_C_G	Glyma.18G203400	48465473	48472683	AT3G51820	ATG4,CHLG,G4	UbiA prenyltransferase family protein
LSEN_LDS_5a	Gm18_48141658_48501658	AX-94178903_C_G	Glyma.18G203500	48472956	48473972	AT3G51810	AT3,ATEM1,EM1,GEA1	Em-like protein GEA1
LSEN_LDS_5b	Gm18_48144745_48504745	AX-94178905_G_A	Glyma.18G201500	48153430	48158483	AT2G38185		RING/U-box superfamily protein
LSEN_LDS_5b	Gm18_48144745_48504746	AX-94178905_G_A	Glyma.18G201600	48163734	48168274	AT5G01390		DNAJ heat shock family protein
LSEN_LDS_5b	Gm18_48144745_48504747	AX-94178905_G_A	Glyma.18G201700	48175554	48180264	AT5G05610	AL1	alfin-like 1
LSEN_LDS_5b	Gm18_48144745_48504748	AX-94178905_G_A	Glyma.18G201800	48182315	48187214	AT2G01060		myb-like HTH transcriptional regulator family protein
LSEN_LDS_5b	Gm18_48144745_48504759	AX-94178905_G_A	Glyma.18G201900	48192545	48196624	AT5G05600		2-oxoglutarate (2OG) and Fe(II)-dependent oxygenase superfamily protein
LSEN_LDS_5b	Gm18_48144745_48504760	AX-94178905_G_A	Glyma.18G202000	48248223	48248684
LSEN_LDS_5b	Gm18_48144745_48504761	AX-94178905_G_A	Glyma.18G202100	48258271	48266554	AT3G51850	CPK13	calcium-dependent protein kinase 13
LSEN_LDS_5b	Gm18_48144745_48504762	AX-94178905_G_A	Glyma.18G202200	48297961	48298505	AT2G33530	scpl46	serine carboxypeptidase-like 46
LSEN_LDS_5b	Gm18_48144745_48504763	AX-94178905_G_A	Glyma.18G202300	48298637	48298855	AT4G10265		Wound-responsive family protein
LSEN_LDS_5b	Gm18_48144745_48504764	AX-94178905_G_A	Glyma.18G202400	48322115	48324675	AT5G01380		Homeodomain-like superfamily protein
LSEN_LDS_5b	Gm18_48144745_48504766	AX-94178905_G_A	Glyma.18G202500	48352968	48355153	AT5G58630
LSEN_LDS_5b	Gm18_48144745_48504767	AX-94178905_G_A	Glyma.18G202600	48365045	48368299	AT5G05580	FAD8	fatty acid desaturase 8
LSEN_LDS_5b	Gm18_48144745_48504769	AX-94178905_G_A	Glyma.18G202700	48373667	48382855	AT5G05570		transducin family protein / WD-40 repeat family protein
LSEN_LDS_5b	Gm18_48144745_48504772	AX-94178905_G_A	Glyma.18G202800	48394904	48400693	AT3G51840	ACX4,ATG6,ATSCX	acyl-CoA oxidase 4
LSEN_LDS_5b	Gm18_48144745_48504777	AX-94178905_G_A	Glyma.18G202900	48401099	48401797	AT1G09950	RAS1	RESPONSE TO ABA AND SALT 1
LSEN_LDS_5b	Gm18_48144745_48504778	AX-94178905_G_A	Glyma.18G203000	48413109	48415889	AT3G51830	ATG5,SAC8	SAC domain-containing protein 8
LSEN_LDS_5b	Gm18_48144745_48504779	AX-94178905_G_A	Glyma.18G203100	48436318	48439569	AT5G01360	TBL3	Plant protein of unknown function (DUF828)
LSEN_LDS_5b	Gm18_48144745_48504780	AX-94178905_G_A	Glyma.18G203200	48442231	48444588	AT5G01350
LSEN_LDS_5b	Gm18_48144745_48504781	AX-94178905_G_A	Glyma.18G203300	48457541	48462209	AT3G08950		electron transport SCO1/SenC family protein
LSEN_LDS_5b	Gm18_48144745_48504782	AX-94178905_G_A	Glyma.18G203400	48465473	48472683	AT3G51820	ATG4,CHLG,G4	UbiA prenyltransferase family protein
LSEN_LDS_5b	Gm18_48144745_48504783	AX-94178905_G_A	Glyma.18G203500	48472956	48473972	AT3G51810	AT3,ATEM1,EM1,GEA1	Em-like protein GEA1
LSEN_LDS_5c	Gm18_48157192_48517192	AX-93655968_A_C	Glyma.18G201600	48163734	48168274	AT5G01390		DNAJ heat shock family protein
LSEN_LDS_5c	Gm18_48157192_48517193	AX-93655968_A_C	Glyma.18G201700	48175554	48180264	AT5G05610	AL1	alfin-like 1
LSEN_LDS_5c	Gm18_48157192_48517194	AX-93655968_A_C	Glyma.18G201800	48182315	48187214	AT2G01060		myb-like HTH transcriptional regulator family protein
LSEN_LDS_5c	Gm18_48157192_48517205	AX-93655968_A_C	Glyma.18G201900	48192545	48196624	AT5G05600		2-oxoglutarate (2OG) and Fe(II)-dependent oxygenase superfamily protein
LSEN_LDS_5c	Gm18_48157192_48517206	AX-93655968_A_C	Glyma.18G202000	48248223	48248684
LSEN_LDS_5c	Gm18_48157192_48517207	AX-93655968_A_C	Glyma.18G202100	48258271	48266554	AT3G51850	CPK13	calcium-dependent protein kinase 13
LSEN_LDS_5c	Gm18_48157192_48517208	AX-93655968_A_C	Glyma.18G202200	48297961	48298505	AT2G33530	scpl46	serine carboxypeptidase-like 46
LSEN_LDS_5c	Gm18_48157192_48517209	AX-93655968_A_C	Glyma.18G202300	48298637	48298855	AT4G10265		Wound-responsive family protein
LSEN_LDS_5c	Gm18_48157192_48517210	AX-93655968_A_C	Glyma.18G202400	48322115	48324675	AT5G01380		Homeodomain-like superfamily protein
LSEN_LDS_5c	Gm18_48157192_48517212	AX-93655968_A_C	Glyma.18G202500	48352968	48355153	AT5G58630
LSEN_LDS_5c	Gm18_48157192_48517213	AX-93655968_A_C	Glyma.18G202600	48365045	48368299	AT5G05580	FAD8	fatty acid desaturase 8
LSEN_LDS_5c	Gm18_48157192_48517215	AX-93655968_A_C	Glyma.18G202700	48373667	48382855	AT5G05570		transducin family protein / WD-40 repeat family protein
LSEN_LDS_5c	Gm18_48157192_48517218	AX-93655968_A_C	Glyma.18G202800	48394904	48400693	AT3G51840	ACX4,ATG6,ATSCX	acyl-CoA oxidase 4
LSEN_LDS_5c	Gm18_48157192_48517223	AX-93655968_A_C	Glyma.18G202900	48401099	48401797	AT1G09950	RAS1	RESPONSE TO ABA AND SALT 1
LSEN_LDS_5c	Gm18_48157192_48517224	AX-93655968_A_C	Glyma.18G203000	48413109	48415889	AT3G51830	ATG5,SAC8	SAC domain-containing protein 8
LSEN_LDS_5c	Gm18_48157192_48517225	AX-93655968_A_C	Glyma.18G203100	48436318	48439569	AT5G01360	TBL3	Plant protein of unknown function (DUF828)
LSEN_LDS_5c	Gm18_48157192_48517226	AX-93655968_A_C	Glyma.18G203200	48442231	48444588	AT5G01350
LSEN_LDS_5c	Gm18_48157192_48517227	AX-93655968_A_C	Glyma.18G203300	48457541	48462209	AT3G08950		electron transport SCO1/SenC family protein
LSEN_LDS_5c	Gm18_48157192_48517228	AX-93655968_A_C	Glyma.18G203400	48465473	48472683	AT3G51820	ATG4,CHLG,G4	UbiA prenyltransferase family protein
LSEN_LDS_5c	Gm18_48157192_48517229	AX-93655968_A_C	Glyma.18G203500	48472956	48473972	AT3G51810	AT3,ATEM1,EM1,GEA1	Em-like protein GEA1
LSEN_LDS_5d	Gm18_48205607_48565607	AX-93655972_C_T	Glyma.18G202000	48248223	48248684
LSEN_LDS_5d	Gm18_48205607_48565608	AX-93655972_C_T	Glyma.18G202100	48258271	48266554	AT3G51850	CPK13	calcium-dependent protein kinase 13
LSEN_LDS_5d	Gm18_48205607_48565609	AX-93655972_C_T	Glyma.18G202200	48297961	48298505	AT2G33530	scpl46	serine carboxypeptidase-like 46
LSEN_LDS_5d	Gm18_48205607_48565610	AX-93655972_C_T	Glyma.18G202300	48298637	48298855	AT4G10265		Wound-responsive family protein
LSEN_LDS_5d	Gm18_48205607_48565611	AX-93655972_C_T	Glyma.18G202400	48322115	48324675	AT5G01380		Homeodomain-like superfamily protein
LSEN_LDS_5d	Gm18_48205607_48565613	AX-93655972_C_T	Glyma.18G202500	48352968	48355153	AT5G58630
LSEN_LDS_5d	Gm18_48205607_48565614	AX-93655972_C_T	Glyma.18G202600	48365045	48368299	AT5G05580	FAD8	fatty acid desaturase 8
LSEN_LDS_5d	Gm18_48205607_48565616	AX-93655972_C_T	Glyma.18G202700	48373667	48382855	AT5G05570		transducin family protein / WD-40 repeat family protein
LSEN_LDS_5d	Gm18_48205607_48565619	AX-93655972_C_T	Glyma.18G202800	48394904	48400693	AT3G51840	ACX4,ATG6,ATSCX	acyl-CoA oxidase 4
LSEN_LDS_5d	Gm18_48205607_48565624	AX-93655972_C_T	Glyma.18G202900	48401099	48401797	AT1G09950	RAS1	RESPONSE TO ABA AND SALT 1
LSEN_LDS_5d	Gm18_48205607_48565625	AX-93655972_C_T	Glyma.18G203000	48413109	48415889	AT3G51830	ATG5,SAC8	SAC domain-containing protein 8
LSEN_LDS_5d	Gm18_48205607_48565626	AX-93655972_C_T	Glyma.18G203100	48436318	48439569	AT5G01360	TBL3	Plant protein of unknown function (DUF828)
LSEN_LDS_5d	Gm18_48205607_48565627	AX-93655972_C_T	Glyma.18G203200	48442231	48444588	AT5G01350
LSEN_LDS_5d	Gm18_48205607_48565628	AX-93655972_C_T	Glyma.18G203300	48457541	48462209	AT3G08950		electron transport SCO1/SenC family protein
LSEN_LDS_5d	Gm18_48205607_48565629	AX-93655972_C_T	Glyma.18G203400	48465473	48472683	AT3G51820	ATG4,CHLG,G4	UbiA prenyltransferase family protein
LSEN_LDS_5d	Gm18_48205607_48565630	AX-93655972_C_T	Glyma.18G203500	48472956	48473972	AT3G51810	AT3,ATEM1,EM1,GEA1	Em-like protein GEA1
LSEN_LDS_5d	Gm18_48205607_48565631	AX-93655972_C_T	Glyma.18G203600	48513938	48517959
LSEN_LDS_5e	Gm18_48257716_48617716	AX-93881368_A_C	Glyma.18G202100	48258271	48266554	AT3G51850	CPK13	calcium-dependent protein kinase 13
LSEN_LDS_5e	Gm18_48257716_48617717	AX-93881368_A_C	Glyma.18G202200	48297961	48298505	AT2G33530	scpl46	serine carboxypeptidase-like 46
LSEN_LDS_5e	Gm18_48257716_48617718	AX-93881368_A_C	Glyma.18G202300	48298637	48298855	AT4G10265		Wound-responsive family protein
LSEN_LDS_5e	Gm18_48257716_48617719	AX-93881368_A_C	Glyma.18G202400	48322115	48324675	AT5G01380		Homeodomain-like superfamily protein
LSEN_LDS_5e	Gm18_48257716_48617721	AX-93881368_A_C	Glyma.18G202500	48352968	48355153	AT5G58630
LSEN_LDS_5e	Gm18_48257716_48617722	AX-93881368_A_C	Glyma.18G202600	48365045	48368299	AT5G05580	FAD8	fatty acid desaturase 8
LSEN_LDS_5e	Gm18_48257716_48617724	AX-93881368_A_C	Glyma.18G202700	48373667	48382855	AT5G05570		transducin family protein / WD-40 repeat family protein
LSEN_LDS_5e	Gm18_48257716_48617727	AX-93881368_A_C	Glyma.18G202800	48394904	48400693	AT3G51840	ACX4,ATG6,ATSCX	acyl-CoA oxidase 4
LSEN_LDS_5e	Gm18_48257716_48617732	AX-93881368_A_C	Glyma.18G202900	48401099	48401797	AT1G09950	RAS1	RESPONSE TO ABA AND SALT 1
LSEN_LDS_5e	Gm18_48257716_48617733	AX-93881368_A_C	Glyma.18G203000	48413109	48415889	AT3G51830	ATG5,SAC8	SAC domain-containing protein 8
LSEN_LDS_5e	Gm18_48257716_48617734	AX-93881368_A_C	Glyma.18G203100	48436318	48439569	AT5G01360	TBL3	Plant protein of unknown function (DUF828)
LSEN_LDS_5e	Gm18_48257716_48617735	AX-93881368_A_C	Glyma.18G203200	48442231	48444588	AT5G01350
LSEN_LDS_5e	Gm18_48257716_48617736	AX-93881368_A_C	Glyma.18G203300	48457541	48462209	AT3G08950		electron transport SCO1/SenC family protein
LSEN_LDS_5e	Gm18_48257716_48617737	AX-93881368_A_C	Glyma.18G203400	48465473	48472683	AT3G51820	ATG4,CHLG,G4	UbiA prenyltransferase family protein
LSEN_LDS_5e	Gm18_48257716_48617738	AX-93881368_A_C	Glyma.18G203500	48472956	48473972	AT3G51810	AT3,ATEM1,EM1,GEA1	Em-like protein GEA1
LSEN_LDS_5e	Gm18_48257716_48617739	AX-93881368_A_C	Glyma.18G203600	48513938	48517959
LSEN_LDS_5e	Gm18_48257716_48617740	AX-93881368_A_C	Glyma.18G203700	48571610	48571858	ATCG00380		chloroplast ribosomal protein S4
LSEN_LDS_5f	Gm18_48277688_48637688	AX-93952219_T_C	Glyma.18G202200	48297961	48298505	AT2G33530	scpl46	serine carboxypeptidase-like 46
LSEN_LDS_5f	Gm18_48277688_48637689	AX-93952219_T_C	Glyma.18G202300	48298637	48298855	AT4G10265		Wound-responsive family protein
LSEN_LDS_5f	Gm18_48277688_48637690	AX-93952219_T_C	Glyma.18G202400	48322115	48324675	AT5G01380		Homeodomain-like superfamily protein
LSEN_LDS_5f	Gm18_48277688_48637692	AX-93952219_T_C	Glyma.18G202500	48352968	48355153	AT5G58630
LSEN_LDS_5f	Gm18_48277688_48637693	AX-93952219_T_C	Glyma.18G202600	48365045	48368299	AT5G05580	FAD8	fatty acid desaturase 8
LSEN_LDS_5f	Gm18_48277688_48637695	AX-93952219_T_C	Glyma.18G202700	48373667	48382855	AT5G05570		transducin family protein / WD-40 repeat family protein
LSEN_LDS_5f	Gm18_48277688_48637696	AX-93952219_T_C	Glyma.18G202700	48373667	48382855	AT5G05570		transducin family protein / WD-40 repeat family protein
LSEN_LDS_5f	Gm18_48277688_48637698	AX-93952219_T_C	Glyma.18G202800	48394904	48400693	AT3G51840	ACX4,ATG6,ATSCX	acyl-CoA oxidase 4
LSEN_LDS_5f	Gm18_48277688_48637703	AX-93952219_T_C	Glyma.18G202900	48401099	48401797	AT1G09950	RAS1	RESPONSE TO ABA AND SALT 1
LSEN_LDS_5f	Gm18_48277688_48637704	AX-93952219_T_C	Glyma.18G203000	48413109	48415889	AT3G51830	ATG5,SAC8	SAC domain-containing protein 8
LSEN_LDS_5f	Gm18_48277688_48637705	AX-93952219_T_C	Glyma.18G203100	48436318	48439569	AT5G01360	TBL3	Plant protein of unknown function (DUF828)
LSEN_LDS_5f	Gm18_48277688_48637706	AX-93952219_T_C	Glyma.18G203200	48442231	48444588	AT5G01350
LSEN_LDS_5f	Gm18_48277688_48637707	AX-93952219_T_C	Glyma.18G203300	48457541	48462209	AT3G08950		electron transport SCO1/SenC family protein
LSEN_LDS_5f	Gm18_48277688_48637708	AX-93952219_T_C	Glyma.18G203400	48465473	48472683	AT3G51820	ATG4,CHLG,G4	UbiA prenyltransferase family protein
LSEN_LDS_5f	Gm18_48277688_48637709	AX-93952219_T_C	Glyma.18G203500	48472956	48473972	AT3G51810	AT3,ATEM1,EM1,GEA1	Em-like protein GEA1
LSEN_LDS_5f	Gm18_48277688_48637710	AX-93952219_T_C	Glyma.18G203600	48513938	48517959
LSEN_LDS_5f	Gm18_48277688_48637711	AX-93952219_T_C	Glyma.18G203700	48571610	48571858	ATCG00380		chloroplast ribosomal protein S4
LSEN_LDS_5f	Gm18_48277688_48637712	AX-93952219_T_C	Glyma.18G203800	48621415	48625864	AT3G51800	ATEBP1,ATG2,EBP1	metallopeptidase M24 family protein
LSEN_LDS_5g	Gm18_48322720_48682720	AX-93881396_G_T	Glyma.18G202500	48352968	48355153	AT5G58630
LSEN_LDS_5g	Gm18_48322720_48682721	AX-93881396_G_T	Glyma.18G202600	48365045	48368299	AT5G05580	FAD8	fatty acid desaturase 8
LSEN_LDS_5g	Gm18_48322720_48682723	AX-93881396_G_T	Glyma.18G202700	48373667	48382855	AT5G05570		transducin family protein / WD-40 repeat family protein
LSEN_LDS_5g	Gm18_48322720_48682726	AX-93881396_G_T	Glyma.18G202800	48394904	48400693	AT3G51840	ACX4,ATG6,ATSCX	acyl-CoA oxidase 4
LSEN_LDS_5g	Gm18_48322720_48682731	AX-93881396_G_T	Glyma.18G202900	48401099	48401797	AT1G09950	RAS1	RESPONSE TO ABA AND SALT 1
LSEN_LDS_5g	Gm18_48322720_48682732	AX-93881396_G_T	Glyma.18G203000	48413109	48415889	AT3G51830	ATG5,SAC8	SAC domain-containing protein 8
LSEN_LDS_5g	Gm18_48322720_48682733	AX-93881396_G_T	Glyma.18G203100	48436318	48439569	AT5G01360	TBL3	Plant protein of unknown function (DUF828)
LSEN_LDS_5g	Gm18_48322720_48682734	AX-93881396_G_T	Glyma.18G203200	48442231	48444588	AT5G01350
LSEN_LDS_5g	Gm18_48322720_48682735	AX-93881396_G_T	Glyma.18G203300	48457541	48462209	AT3G08950		electron transport SCO1/SenC family protein
LSEN_LDS_5g	Gm18_48322720_48682736	AX-93881396_G_T	Glyma.18G203400	48465473	48472683	AT3G51820	ATG4,CHLG,G4	UbiA prenyltransferase family protein
LSEN_LDS_5g	Gm18_48322720_48682737	AX-93881396_G_T	Glyma.18G203500	48472956	48473972	AT3G51810	AT3,ATEM1,EM1,GEA1	Em-like protein GEA1
LSEN_LDS_5g	Gm18_48322720_48682738	AX-93881396_G_T	Glyma.18G203600	48513938	48517959
LSEN_LDS_5g	Gm18_48322720_48682739	AX-93881396_G_T	Glyma.18G203700	48571610	48571858	ATCG00380		chloroplast ribosomal protein S4
LSEN_LDS_5g	Gm18_48322720_48682740	AX-93881396_G_T	Glyma.18G203800	48621415	48625864	AT3G51800	ATEBP1,ATG2,EBP1	metallopeptidase M24 family protein
LSEN_LDS_5g	Gm18_48322720_48682744	AX-93881396_G_T	Glyma.18G203900	48636449	48660329	AT3G08960		ARM repeat superfamily protein
LSEN_LDS_5g	Gm18_48322720_48682747	AX-93881396_G_T	Glyma.18G204000	48677255	48680846	AT3G08970	ATERDJ3A,TMS1	DNAJ heat shock N-terminal domain-containing protein
LSEN_LDS_6	Gm19_44805252_45495252	AX-94195039_A_G	Glyma.19G190600	44818805	44824302	AT5G03760	ATCSLA09,ATCSLA9,CSLA09,CSLA9,RAT4	Nucleotide-diphospho-sugar transferases superfamily protein
LSEN_LDS_6	Gm19_44805252_45495252	AX-94195039_A_G	Glyma.19G190700	44825545	44827941	AT5G12100		pentatricopeptide (PPR) repeat-containing protein
LSEN_LDS_6	Gm19_44805252_45495252	AX-94195039_A_G	Glyma.19G190800	44829502	44831027	AT3G52960		Thioredoxin superfamily protein
LSEN_LDS_6	Gm19_44805252_45495252	AX-94195039_A_G	Glyma.19G190900	44841863	44846599	AT2G36530	ENO2,LOS2	Enolase
LSEN_LDS_6	Gm19_44805252_45495252	AX-94195039_A_G	Glyma.19G191000	44845899	44856297	AT5G03740	HD2C,HDT3	histone deacetylase 2C
LSEN_LDS_6	Gm19_44805252_45495252	AX-94195039_A_G	Glyma.19G191100	44848456	44851043	AT5G42820	ATU2AF35B,U2AF35B	Zinc finger C-x8-C-x5-C-x3-H type family protein
LSEN_LDS_6	Gm19_44805252_45495252	AX-94195039_A_G	Glyma.19G191200	44860401	44866402	AT2G04842	EMB2761	threonyl-tRNA synthetase, putative / threonine--tRNA ligase, putative
LSEN_LDS_6	Gm19_44805252_45495252	AX-94195039_A_G	Glyma.19G191300	44867586	44869955	AT2G36490	DML1,ROS1	demeter-like 1
LSEN_LDS_6	Gm19_44805252_45495252	AX-94195039_A_G	Glyma.19G191400	44868613	44870614
LSEN_LDS_6	Gm19_44805252_45495252	AX-94195039_A_G	Glyma.19G191500	44875805	44876531
LSEN_LDS_6	Gm19_44805252_45495252	AX-94195039_A_G	Glyma.19G191600	44877352	44893291	AT5G03730	AtCTR1,CTR1,SIS1	Protein kinase superfamily protein
LSEN_LDS_6	Gm19_44805252_45495252	AX-94195039_A_G	Glyma.19G191700	44894367	44895235	AT5G03720	AT-HSFA3,HSFA3	heat shock transcription factor A3
LSEN_LDS_6	Gm19_44805252_45495252	AX-94195039_A_G	Glyma.19G191800	44904124	44911201	AT2G36480		ENTH/VHS family protein
LSEN_LDS_6	Gm19_44805252_45495252	AX-94195039_A_G	Glyma.19G191900	44916708	44923435	AT2G36480		ENTH/VHS family protein
LSEN_LDS_6	Gm19_44805252_45495252	AX-94195039_A_G	Glyma.19G192000	44928945	44931317	AT5G03700		D-mannose binding lectin protein with Apple-like carbohydrate-binding domain
LSEN_LDS_6	Gm19_44805252_45495252	AX-94195039_A_G	Glyma.19G192100	44940121	44941968	AT2G27770		Plant protein of unknown function (DUF868)
LSEN_LDS_6	Gm19_44805252_45495252	AX-94195039_A_G	Glyma.19G192200	44948362	44949668
LSEN_LDS_6	Gm19_44805252_45495252	AX-94195039_A_G	Glyma.19G192300	44955552	44959056	AT5G03680	PTL	Duplicated homeodomain-like superfamily protein
LSEN_LDS_6	Gm19_44805252_45495252	AX-94195039_A_G	Glyma.19G192400	44974572	44975820	AT2G36450	HRD	Integrase-type DNA-binding superfamily protein
LSEN_LDS_6	Gm19_44805252_45495252	AX-94195039_A_G	Glyma.19G192500	44990772	44994409	AT5G03670
LSEN_LDS_6	Gm19_44805252_45495252	AX-94195039_A_G	Glyma.19G192600	45013662	45015607	AT2G36410		Family of unknown function (DUF662)
LSEN_LDS_6	Gm19_44805252_45495252	AX-94195039_A_G	Glyma.19G192700	45041964	45045975	AT3G52910	AtGRF4,GRF4	growth-regulating factor 4
LSEN_LDS_6	Gm19_44805252_45495252	AX-94195039_A_G	Glyma.19G192800	45046633	45065470	AT2G36390	BE3,SBE2.1	starch branching enzyme 2.1
LSEN_LDS_6	Gm19_44805252_45495252	AX-94195039_A_G	Glyma.19G192900	45069470	45077982	AT1G66950	ATPDR11,PDR11	pleiotropic drug resistance 11
LSEN_LDS_6	Gm19_44805252_45495252	AX-94195039_A_G	Glyma.19G193000	45083416	45083784	AT2G36370		ubiquitin-protein ligases
LSEN_LDS_6	Gm19_44805252_45495252	AX-94195039_A_G	Glyma.19G193100	45084723	45089886	AT3G52890	KIPK	KCBP-interacting protein kinase
LSEN_LDS_6	Gm19_44805252_45495252	AX-94195039_A_G	Glyma.19G193200	45098812	45101623	AT3G44590		60S acidic ribosomal protein family
LSEN_LDS_6	Gm19_44805252_45495252	AX-94195039_A_G	Glyma.19G193300	45103820	45107114	AT3G52870		IQ calmodulin-binding motif family protein
LSEN_LDS_6	Gm19_44805252_45495252	AX-94195039_A_G	Glyma.19G193400	45110924	45116012	AT1G19490		Basic-leucine zipper (bZIP) transcription factor family protein
LSEN_LDS_6	Gm19_44805252_45495252	AX-94195039_A_G	Glyma.19G193500	45118043	45121712	AT5G03610		GDSL-like Lipase/Acylhydrolase superfamily protein
LSEN_LDS_6	Gm19_44805252_45495252	AX-94195039_A_G	Glyma.19G193600	45125361	45126227	AT3G52790		peptidoglycan-binding LysM domain-containing protein
LSEN_LDS_6	Gm19_44805252_45495252	AX-94195039_A_G	Glyma.19G193700	45128512	45131581	AT2G36310	URH1	uridine-ribohydrolase 1
LSEN_LDS_6	Gm19_44805252_45495252	AX-94195039_A_G	Glyma.19G193800	45141719	45143222	AT2G36320		A20/AN1-like zinc finger family protein
LSEN_LDS_6	Gm19_44805252_45495252	AX-94195039_A_G	Glyma.19G193900	45144855	45148565	AT3G52820	ATPAP22,PAP22	purple acid phosphatase 22
LSEN_LDS_6	Gm19_44805252_45495252	AX-94195039_A_G	Glyma.19G194000	45151880	45155271	AT3G52780	ATPAP20,PAP20	Purple acid phosphatases superfamily protein
LSEN_LDS_6	Gm19_44805252_45495252	AX-94195039_A_G	Glyma.19G194100	45162928	45164877	AT3G52770	ZPR3	protein binding
LSEN_LDS_6	Gm19_44805252_45495252	AX-94195039_A_G	Glyma.19G194200	45170699	45172441	AT3G52760		Integral membrane Yip1 family protein
LSEN_LDS_6	Gm19_44805252_45495252	AX-94195039_A_G	Glyma.19G194300	45183357	45185175	AT5G03840	TFL-1,TFL1	PEBP (phosphatidylethanolamine-binding protein) family protein
LSEN_LDS_6	Gm19_44805252_45495252	AX-94195039_A_G	Glyma.19G194400	45195804	45200599	AT3G48410		alpha/beta-Hydrolases superfamily protein
LSEN_LDS_6	Gm19_44805252_45495252	AX-94195039_A_G	Glyma.19G194500	45201612	45206816	AT2G36270	ABI5,GIA1	Basic-leucine zipper (bZIP) transcription factor family protein
LSEN_LDS_6	Gm19_44805252_45495252	AX-94195039_A_G	Glyma.19G194600	45207593	45209670	AT1G67190		F-box/RNI-like superfamily protein
LSEN_LDS_6	Gm19_44805252_45495252	AX-94195039_A_G	Glyma.19G194700	45210818	45215315	AT2G16710		Iron-sulphur cluster biosynthesis family protein
LSEN_LDS_6	Gm19_44805252_45495252	AX-94195039_A_G	Glyma.19G194800	45215929	45223182	AT2G36250	ATFTSZ2-1,FTSZ2-1	Tubulin/FtsZ family protein
LSEN_LDS_6	Gm19_44805252_45495252	AX-94195039_A_G	Glyma.19G194900	45227431	45228555	AT3G52740
LSEN_LDS_6	Gm19_44805252_45495252	AX-94195039_A_G	Glyma.19G195000	45240022	45240691
LSEN_LDS_6	Gm19_44805252_45495252	AX-94195039_A_G	Glyma.19G195100	45246104	45247508	AT2G23930	SNRNP-G	probable small nuclear ribonucleoprotein G
LSEN_LDS_6	Gm19_44805252_45495252	AX-94195039_A_G	Glyma.19G195200	45249420	45250751	AT2G36210		SAUR-like auxin-responsive protein family
LSEN_LDS_6	Gm19_44805252_45495252	AX-94195039_A_G	Glyma.19G195300	45253254	45259742	AT2G36200		P-loop containing nucleoside triphosphate hydrolases superfamily protein
LSEN_LDS_6	Gm19_44805252_45495252	AX-94195039_A_G	Glyma.19G195400	45262941	45267834	AT3G52600	AtcwINV2,CWINV2	cell wall invertase 2
LSEN_LDS_6	Gm19_44805252_45495252	AX-94195039_A_G	Glyma.19G195500	45269604	45270824	AT2G36170		Ubiquitin supergroup;Ribosomal protein L40e
LSEN_LDS_6	Gm19_44805252_45495252	AX-94195039_A_G	Glyma.19G195600	45273343	45277374	AT3G52570		alpha/beta-Hydrolases superfamily protein
LSEN_LDS_6	Gm19_44805252_45495252	AX-94195039_A_G	Glyma.19G195700	45278065	45279422	AT3G15040		Protein of unknown function, DUF584
LSEN_LDS_6	Gm19_44805252_45495252	AX-94195039_A_G	Glyma.19G195800	45294380	45296644	AT3G44350	anac061,NAC061	NAC domain containing protein 61
LSEN_LDS_6	Gm19_44805252_45495252	AX-94195039_A_G	Glyma.19G195900	45304487	45307515	AT3G11530		Vacuolar protein sorting 55 (VPS55) family protein
LSEN_LDS_6	Gm19_44805252_45495252	AX-94195039_A_G	Glyma.19G196000	45316499	45334008	AT3G11540	SPY	Tetratricopeptide repeat (TPR)-like superfamily protein
LSEN_LDS_6	Gm19_44805252_45495252	AX-94195039_A_G	Glyma.19G196100	45334576	45337557	AT2G36130		Cyclophilin-like peptidyl-prolyl cis-trans isomerase family protein
LSEN_LDS_6	Gm19_44805252_45495252	AX-94195039_A_G	Glyma.19G196200	45337372	45340199	AT5G06180		Protein of unknown function (DUF1022)
LSEN_LDS_6	Gm19_44805252_45495252	AX-94195039_A_G	Glyma.19G196300	45342249	45346031	AT1G08370	ATDCP1,DCP1	decapping 1
LSEN_LDS_6	Gm19_44805252_45495252	AX-94195039_A_G	Glyma.19G196400	45352939	45354438	AT2G27310		F-box family protein
LSEN_LDS_6	Gm19_44805252_45495252	AX-94195039_A_G	Glyma.19G196500	45363781	45368276	AT5G06240	emb2735	embryo defective 2735
LSEN_LDS_6	Gm19_44805252_45495252	AX-94195039_A_G	Glyma.19G196600	45373108	45375062	AT5G06250		AP2/B3-like transcriptional factor family protein
LSEN_LDS_6	Gm19_44805252_45495252	AX-94195039_A_G	Glyma.19G196700	45383611	45390744	AT2G24280		alpha/beta-Hydrolases superfamily protein
LSEN_LDS_6	Gm19_44805252_45495252	AX-94195039_A_G	Glyma.19G196800	45400981	45404707	AT3G11590
LSEN_LDS_6	Gm19_44805252_45495252	AX-94195039_A_G	Glyma.19G196900	45406403	45408287	AT2G47140		NAD(P)-binding Rossmann-fold superfamily protein
LSEN_LDS_6	Gm19_44805252_45495252	AX-94195039_A_G	Glyma.19G197000	45413716	45415488	AT3G26770		NAD(P)-binding Rossmann-fold superfamily protein
LSEN_LDS_6	Gm19_44805252_45495252	AX-94195039_A_G	Glyma.19G197100	45427765	45429338	AT2G47140		NAD(P)-binding Rossmann-fold superfamily protein
LSEN_LDS_6	Gm19_44805252_45495252	AX-94195039_A_G	Glyma.19G197200	45433259	45434500	AT1G52340	ABA2,ATABA2,ATSDR1,GIN1,ISI4,SDR1,SIS4,SRE1	NAD(P)-binding Rossmann-fold superfamily protein
LSEN_LDS_6	Gm19_44805252_45495252	AX-94195039_A_G	Glyma.19G197300	45438949	45444070	AT5G06260		TLD-domain containing nucleolar protein
LSEN_LDS_6	Gm19_44805252_45495252	AX-94195039_A_G	Glyma.19G197400	45464420	45466587	AT3G11600
LSEN_LDS_6	Gm19_44805252_45495252	AX-94195039_A_G	Glyma.19G197500	45477651	45482134	AT2G36060	MMZ3,UEV1C	MMS ZWEI homologue 3
LSEN_LDS_6	Gm19_44805252_45495252	AX-94195039_A_G	Glyma.19G197600	45483953	45485260	AT5G22250		Polynucleotidyl transferase, ribonuclease H-like superfamily protein
AGRmax-Yr_SDS_1	Gm05_31841551_32161551	AX-93720346_T_C	Glyma.05G126900	32006417	32009266	AT5G61820
AGRmax-Yr_SDS_1	Gm05_31841551_32161552	AX-93720346_T_C	Glyma.05G127000	32011301	32012031
AGRmax-Yr_SDS_1	Gm05_31841551_32161553	AX-93720346_T_C	Glyma.05G127100	32012049	32013462	AT5G61820
AGRmax-Yr_SDS_1	Gm05_31841551_32161554	AX-93720346_T_C	Glyma.05G127200	32014213	32017922	AT1G29790		S-adenosyl-L-methionine-dependent methyltransferases superfamily protein
AGRmax-Yr_SDS_1	Gm05_31841551_32161555	AX-93720346_T_C	Glyma.05G127300	32021521	32025767	AT1G64520	RPN12a	regulatory particle non-ATPase 12A
AGRmax-Yr_SDS_1	Gm05_31841551_32161556	AX-93720346_T_C	Glyma.05G127400	32030115	32033716	AT1G29850		double-stranded DNA-binding family protein
AGRmax-Yr_SDS_1	Gm05_31841551_32161557	AX-93720346_T_C	Glyma.05G127500	32041345	32049554	AT4G18160	ATKCO6,ATTPK3,KCO6,TPK3	Ca2+ activated outward rectifying K+ channel 6
AGRmax-Yr_SDS_1	Gm05_31841551_32161558	AX-93720346_T_C	Glyma.05G127600	32073512	32075954	AT4G18170	ATWRKY28,WRKY28	WRKY DNA-binding protein 28
AGRmax-Yr_SDS_1	Gm05_31841551_32161559	AX-93720346_T_C	Glyma.05G127700	32105041	32112429	AT2G34410		O-acetyltransferase family protein
AGRmax-Yr_SDS_1	Gm05_31841551_32161560	AX-93720346_T_C	Glyma.05G127800	32125404	32138244	AT4G18240	ATSS4,SS4,SSIV	starch synthase 4
AGRmax-Yr_SDS_1	Gm05_31841551_32161561	AX-93720346_T_C	Glyma.05G127900	32139620	32141770	AT5G48870	SAD1	Small nuclear ribonucleoprotein family protein
AGRmax-Yr_SDS_1	Gm05_31841551_32161562	AX-93720346_T_C	Glyma.05G128000	32149719	32150849	AT1G29930	AB140,CAB1,CAB140,LHCB1.3	chlorophyll A/B binding protein 1
AGRmax-Yr_SDS_1	Gm05_31841551_32161563	AX-93720346_T_C	Glyma.05G128100	32157038	32158033
AGRmax-Yr_SDS_2	Gm06_19076651_19426651	AX-93730252_G_T	Glyma.06G203700	19081671	19085389	AT5G61040
AGRmax-Yr_SDS_2	Gm06_19076651_19426651	AX-93730252_G_T	Glyma.06G203800	19090082	19094822	AT5G61030	GR-RBP3	glycine-rich RNA-binding protein 3
AGRmax-Yr_SDS_2	Gm06_19076651_19426651	AX-93730252_G_T	Glyma.06G203900	19116664	19119545	AT5G61010	ATEXO70E2,EXO70E2	exocyst subunit exo70 family protein E2
AGRmax-Yr_SDS_2	Gm06_19076651_19426651	AX-93730252_G_T	Glyma.06G204000	19150094	19154260	AT1G74220
AGRmax-Yr_SDS_2	Gm06_19076651_19426651	AX-93730252_G_T	Glyma.06G204100	19156870	19160778	AT3G29575	AFP3	ABI5 binding protein 3
AGRmax-Yr_SDS_2	Gm06_19076651_19426651	AX-93730252_G_T	Glyma.06G204200	19170925	19173352	AT5G08050		Protein of unknown function (DUF1118)
AGRmax-Yr_SDS_2	Gm06_19076651_19426651	AX-93730252_G_T	Glyma.06G204300	19210586	19213448	AT5G60970	TCP5	TEOSINTE BRANCHED 1, cycloidea and PCF transcription factor 5
AGRmax-Yr_SDS_2	Gm06_19076651_19426651	AX-93730252_G_T	Glyma.06G204400	19248644	19254397	AT1G74160		LONGIFOLIA protein
AGRmax-Yr_SDS_2	Gm06_19076651_19426651	AX-93730252_G_T	Glyma.06G204600	19307068	19316071	AT3G26850		histone-lysine N-methyltransferases
AGRmax-Yr_SDS_2	Gm06_19076651_19426651	AX-93730252_G_T	Glyma.06G204700	19317385	19318629	AT1G19260		TTF-type zinc finger protein with HAT dimerisation domain
AGRmax-Yr_SDS_2	Gm06_19076651_19426651	AX-93730252_G_T	Glyma.06G204800	19324767	19334540	AT1G18610		Galactose oxidase/kelch repeat superfamily protein
AGRmax-Yr_SDS_2	Gm06_19076651_19426651	AX-93730252_G_T	Glyma.06G204900	19353866	19354929	AT1G74120		Mitochondrial transcription termination factor family protein
AGRmax-Yr_SDS_2	Gm06_19076651_19426651	AX-93730252_G_T	Glyma.06G205000	19370642	19375687	AT5G60940		Transducin/WD40 repeat-like superfamily protein
AGRmax-Yr_SDS_2	Gm06_19076651_19426651	AX-93730252_G_T	Glyma.06G205100	19392099	19394901	AT5G17680		disease resistance protein (TIR-NBS-LRR class), putative
AGRmax-Yr_SDS_2	Gm06_19076651_19426651	AX-93730252_G_T	Glyma.06G205200	19395412	19396481	AT5G27950		P-loop containing nucleoside triphosphate hydrolases superfamily protein
AGRmax-Yr_SDS_2	Gm06_19076651_19426651	AX-93730252_G_T	Glyma.06G205300	19396744	19398076	AT1G29120		Hydrolase-like protein family
AGRmax-Yr_SDS_2	Gm06_19076651_19426651	AX-93730252_G_T	Glyma.06G205400	19413460	19417126	AT5G60920	COB	COBRA-like extracellular glycosyl-phosphatidyl inositol-anchored protein family
AGRmax-Yr_SDS_3	Gm17_39250897_39530897	AX-93866910_A_C	Glyma.17G237200	39256648	39261225	AT5G43080	CYCA3;1	Cyclin A3;1
AGRmax-Yr_SDS_3	Gm17_39250897_39530897	AX-93866910_A_C	Glyma.17G237300	39263011	39264414	AT1G47210	CYCA3;2	cyclin-dependent protein kinase 3;2
AGRmax-Yr_SDS_3	Gm17_39250897_39530897	AX-93866910_A_C	Glyma.17G237400	39269471	39270222
AGRmax-Yr_SDS_3	Gm17_39250897_39530897	AX-93866910_A_C	Glyma.17G237500	39275410	39276430	AT5G43070	WPP1	WPP domain protein 1
AGRmax-Yr_SDS_3	Gm17_39250897_39530897	AX-93866910_A_C	Glyma.17G237600	39285991	39286642
AGRmax-Yr_SDS_3	Gm17_39250897_39530897	AX-93866910_A_C	Glyma.17G237700	39305810	39306678
AGRmax-Yr_SDS_3	Gm17_39250897_39530897	AX-93866910_A_C	Glyma.17G237800	39314910	39316504	AT4G24210	SLY1	F-box family protein
AGRmax-Yr_SDS_3	Gm17_39250897_39530897	AX-93866910_A_C	Glyma.17G237900	39325886	39328062	AT5G67300	ATMYB44,ATMYBR1,MYB44,MYBR1	myb domain protein r1
AGRmax-Yr_SDS_3	Gm17_39250897_39530897	AX-93866910_A_C	Glyma.17G238000	39342062	39342974	AT3G53010		Domain of unknown function (DUF303)
AGRmax-Yr_SDS_3	Gm17_39250897_39530897	AX-93866910_A_C	Glyma.17G238100	39349616	39350869	AT3G49180	RID3	Transducin/WD40 repeat-like superfamily protein
AGRmax-Yr_SDS_3	Gm17_39250897_39530897	AX-93866910_A_C	Glyma.17G238200	39357077	39359079	AT3G16150		N-terminal nucleophile aminohydrolases (Ntn hydrolases) superfamily protein
AGRmax-Yr_SDS_3	Gm17_39250897_39530897	AX-93866910_A_C	Glyma.17G238300	39371870	39373991	AT3G50150		Plant protein of unknown function (DUF247)
AGRmax-Yr_SDS_3	Gm17_39250897_39530897	AX-93866910_A_C	Glyma.17G238400	39388031	39390247	AT4G34160	CYCD3,CYCD3;1	CYCLIN D3;1
AGRmax-Yr_SDS_3	Gm17_39250897_39530897	AX-93866910_A_C	Glyma.17G238500	39397559	39397795
AGRmax-Yr_SDS_3	Gm17_39250897_39530897	AX-93866910_A_C	Glyma.17G238600	39410033	39415645	AT3G46630		Protein of unknown function (DUF3223)
AGRmax-Yr_SDS_3	Gm17_39250897_39530897	AX-93866910_A_C	Glyma.17G238700	39424740	39427127	AT1G47056	VFB1	VIER F-box proteine 1
AGRmax-Yr_SDS_3	Gm17_39250897_39530897	AX-93866910_A_C	Glyma.17G238800	39431136	39435970	AT4G07390		Mannose-P-dolichol utilization defect 1 protein
AGRmax-Yr_SDS_3	Gm17_39250897_39530897	AX-93866910_A_C	Glyma.17G238900	39439399	39442109	AT1G60060		Serine/threonine-protein kinase WNK (With No Lysine)-related
AGRmax-Yr_SDS_3	Gm17_39250897_39530897	AX-93866910_A_C	Glyma.17G239000	39449686	39454670	AT1G47128	RD21,RD21A	Granulin repeat cysteine protease family protein
AGRmax-Yr_SDS_3	Gm17_39250897_39530897	AX-93866910_A_C	Glyma.17G239100	39462452	39463649
AGRmax-Yr_SDS_3	Gm17_39250897_39530897	AX-93866910_A_C	Glyma.17G239200	39477219	39478708	AT4G24240	ATWRKY7,WRKY7	WRKY DNA-binding protein 7
AGRmax-Yr_SDS_3	Gm17_39250897_39530897	AX-93866910_A_C	Glyma.17G239300	39486604	39488313	AT4G06744		Leucine-rich repeat (LRR) family protein
AGRmax-Yr_SDS_3	Gm17_39250897_39530897	AX-93866910_A_C	Glyma.17G239400	39491307	39494566	AT5G47830
AGRmax-Yr_SDS_3	Gm17_39250897_39530897	AX-93866910_A_C	Glyma.17G239500	39495438	39511517	AT5G47820	FRA1	P-loop containing nucleoside triphosphate hydrolases superfamily protein
AGRmax-Yr_SDS_3	Gm17_39250897_39530897	AX-93866910_A_C	Glyma.17G239600	39512498	39518671
AGRmax-Yr_SDS_4	Gm18_54299774_54659774	AX-93883955_T_A	Glyma.18G257100	54308883	54311889
AGRmax-Yr_SDS_4	Gm18_54299774_54659774	AX-93883955_T_A	Glyma.18G257200	54316374	54317001	AT3G28917	MIF2	mini zinc finger 2
AGRmax-Yr_SDS_4	Gm18_54299774_54659774	AX-93883955_T_A	Glyma.18G257300	54321019	54321658	AT3G28917	MIF2	mini zinc finger 2
AGRmax-Yr_SDS_4	Gm18_54299774_54659774	AX-93883955_T_A	Glyma.18G257400	54322328	54323455	AT4G16830		Hyaluronan / mRNA binding family
AGRmax-Yr_SDS_4	Gm18_54299774_54659774	AX-93883955_T_A	Glyma.18G257500	54327982	54328746	AT5G41370	ATXPB1,XPB1	homolog of xeroderma pigmentosum complementation group B 1
AGRmax-Yr_SDS_4	Gm18_54299774_54659774	AX-93883955_T_A	Glyma.18G257600	54331666	54335839
AGRmax-Yr_SDS_4	Gm18_54299774_54659774	AX-93883955_T_A	Glyma.18G257700	54339932	54344720	AT5G15140		Galactose mutarotase-like superfamily protein
AGRmax-Yr_SDS_4	Gm18_54299774_54659774	AX-93883955_T_A	Glyma.18G257800	54346048	54349189	AT4G08850		Leucine-rich repeat receptor-like protein kinase family protein
AGRmax-Yr_SDS_4	Gm18_54299774_54659774	AX-93883955_T_A	Glyma.18G257900	54351177	54354493	AT3G49190		O-acyltransferase (WSD1-like) family protein
AGRmax-Yr_SDS_4	Gm18_54299774_54659774	AX-93883955_T_A	Glyma.18G258000	54359057	54361006	AT3G29590	AT5MAT	HXXXD-type acyl-transferase family protein
AGRmax-Yr_SDS_4	Gm18_54299774_54659774	AX-93883955_T_A	Glyma.18G258100	54363327	54366777	AT3G49190		O-acyltransferase (WSD1-like) family protein
AGRmax-Yr_SDS_4	Gm18_54299774_54659774	AX-93883955_T_A	Glyma.18G258200	54375208	54376381	AT4G08850		Leucine-rich repeat receptor-like protein kinase family protein
AGRmax-Yr_SDS_4	Gm18_54299774_54659774	AX-93883955_T_A	Glyma.18G258300	54376600	54377222	AT4G08850		Leucine-rich repeat receptor-like protein kinase family protein
AGRmax-Yr_SDS_4	Gm18_54299774_54659774	AX-93883955_T_A	Glyma.18G258400	54378549	54381370	AT3G01220	ATHB20,HB20	homeobox protein 20
AGRmax-Yr_SDS_4	Gm18_54299774_54659774	AX-93883955_T_A	Glyma.18G258500	54395822	54398289	AT5G39865		Glutaredoxin family protein
AGRmax-Yr_SDS_4	Gm18_54299774_54659774	AX-93883955_T_A	Glyma.18G258600	54400952	54405968	AT3G01210		RNA-binding (RRM/RBD/RNP motifs) family protein
AGRmax-Yr_SDS_4	Gm18_54299774_54659774	AX-93883955_T_A	Glyma.18G258700	54416983	54419330	AT3G28857		basic helix-loop-helix (bHLH) DNA-binding family protein
AGRmax-Yr_SDS_4	Gm18_54299774_54659774	AX-93883955_T_A	Glyma.18G258800	54427360	54427611	AT5G60460		Preprotein translocase Sec, Sec61-beta subunit protein
AGRmax-Yr_SDS_4	Gm18_54299774_54659774	AX-93883955_T_A	Glyma.18G258900	54438113	54440679	AT1G26880		Ribosomal protein L34e superfamily protein
AGRmax-Yr_SDS_4	Gm18_54299774_54659774	AX-93883955_T_A	Glyma.18G259000	54442402	54446789	AT5G39785		Protein of unknown function (DUF1666)
AGRmax-Yr_SDS_4	Gm18_54299774_54659774	AX-93883955_T_A	Glyma.18G259100	54462068	54464135	AT3G28910	ATMYB30,MYB30	myb domain protein 30
AGRmax-Yr_SDS_4	Gm18_54299774_54659774	AX-93883955_T_A	Glyma.18G259200	54476617	54477327	AT3G28917	MIF2	mini zinc finger 2
AGRmax-Yr_SDS_4	Gm18_54299774_54659774	AX-93883955_T_A	Glyma.18G259300	54495270	54497027	AT5G15210	ATHB30,HB30,ZFHD3	homeobox protein 30
AGRmax-Yr_SDS_4	Gm18_54299774_54659774	AX-93883955_T_A	Glyma.18G259400	54518723	54520581	AT5G15230	GASA4	GAST1 protein homolog 4
AGRmax-Yr_SDS_4	Gm18_54299774_54659774	AX-93883955_T_A	Glyma.18G259500	54544515	54549835	AT5G37820	NIP4;2,NLM5	NOD26-like intrinsic protein 4;2
AGRmax-Yr_SDS_4	Gm18_54299774_54659774	AX-93883955_T_A	Glyma.18G259600	54572086	54573828	AT3G28960		Transmembrane amino acid transporter family protein
AGRmax-Yr_SDS_4	Gm18_54299774_54659774	AX-93883955_T_A	Glyma.18G259700	54577725	54582414	AT5G15250	ATFTSH6,FTSH6	FTSH protease 6
AGRmax-Yr_SDS_4	Gm18_54299774_54659774	AX-93883955_T_A	Glyma.18G259800	54583784	54585301	AT2G36730		Pentatricopeptide repeat (PPR) superfamily protein
AGRmax-Yr_SDS_4	Gm18_54299774_54659774	AX-93883955_T_A	Glyma.18G259900	54591001	54596606	AT1G32450	NRT1.5	nitrate transporter 1.5
AGRmax-Yr_SDS_4	Gm18_54299774_54659774	AX-93883955_T_A	Glyma.18G260000	54610000	54615674	AT1G32450	NRT1.5	nitrate transporter 1.5
AGRmax-Yr_SDS_4	Gm18_54299774_54659774	AX-93883955_T_A	Glyma.18G260100	54622265	54623793	AT3G01180	AtSS2,SS2	starch synthase 2
AGRmax-Yr_SDS_4	Gm18_54299774_54659774	AX-93883955_T_A	Glyma.18G260200	54624746	54630334	AT3G28970	AAR3	Domain of unknown function (DUF298)
AGRmax-Yr_SDS_4	Gm18_54299774_54659774	AX-93883955_T_A	Glyma.18G260300	54632199	54635157	AT5G50390		Pentatricopeptide repeat (PPR-like) superfamily protein
AGRmax-Yr_SDS_4	Gm18_54299774_54659774	AX-93883955_T_A	Glyma.18G260400	54638643	54640240	AT3G01170		Ribosomal protein L34e superfamily protein
AGRmax-Yr_SDS_4	Gm18_54299774_54659774	AX-93883955_T_A	Glyma.18G260500	54644926	54649126	AT5G39660	CDF2	cycling DOF factor 2
AGRmax-Yr_SDS_4	Gm18_54299774_54659774	AX-93883955_T_A	Glyma.18G260600	54655034	54656329
CH-Yr_LDS_1	Gm06_18615861_18965861	AX-93730063_A_G	Glyma.06G201800	18631314	18635564	AT5G07960
CH-Yr_LDS_1	Gm06_18615861_18965861	AX-93730063_A_G	Glyma.06G201900	18650469	18653773
CH-Yr_LDS_1	Gm06_18615861_18965861	AX-93730063_A_G	Glyma.06G202000	18655235	18667810	AT5G07980		dentin sialophosphoprotein-related
CH-Yr_LDS_1	Gm06_18615861_18965861	AX-93730063_A_G	Glyma.06G202100	18694636	18699928	AT5G61150	VIP4	leo1-like family protein
CH-Yr_LDS_1	Gm06_18615861_18965861	AX-93730063_A_G	Glyma.06G202200	18712866	18716868	AT1G74310	ATHSP101,HOT1,HSP101	heat shock protein 101
CH-Yr_LDS_1	Gm06_18615861_18965861	AX-93730063_A_G	Glyma.06G202300	18731105	18738025	AT5G07990	CYP75B1,D501,TT7	Cytochrome P450 superfamily protein
CH-Yr_LDS_1	Gm06_18615861_18965861	AX-93730063_A_G	Glyma.06G202400	18785415	18786526	AT5G07990	CYP75B1,D501,TT7	Cytochrome P450 superfamily protein
CH-Yr_LDS_1	Gm06_18615861_18965861	AX-93730063_A_G	Glyma.06G202500	18799681	18856166	AT5G61140		U5 small nuclear ribonucleoprotein helicase
CH-Yr_LDS_1	Gm06_18615861_18965861	AX-93730063_A_G	Glyma.06G202600	18867748	18869775	AT1G18650	PDCB3	plasmodesmata callose-binding protein 3
CH-Yr_LDS_1	Gm06_18615861_18965861	AX-93730063_A_G	Glyma.06G202700	18882217	18887782
CH-Yr_LDS_1	Gm06_18615861_18965861	AX-93730063_A_G	Glyma.06G202800	18895459	18896645
CH-Yr_LDS_1	Gm06_18615861_18965861	AX-93730063_A_G	Glyma.06G202900	18920018	18924890	AT5G61090		Polynucleotidyl transferase, ribonuclease H-like superfamily protein
CH-Yr_LDS_1	Gm06_18615861_18965861	AX-93730063_A_G	Glyma.06G203000	18962428	18964110	AT3G07820		Pectin lyase-like superfamily protein
CH-Yr_LDS_2	Gm08_15065114_15385114	AX-93754190_C_T	Glyma.08G187900	15066412	15068079	AT3G31430
CH-Yr_LDS_2	Gm08_15065114_15385114	AX-93754190_C_T	Glyma.08G188000	15072032	15079757	AT1G22930		T-complex protein 11
CH-Yr_LDS_2	Gm08_15065114_15385114	AX-93754190_C_T	Glyma.08G188100	15086740	15095213	AT1G10930	ATRECQ4A,ATSGS1,RECQ4A	DNA helicase (RECQl4A)
CH-Yr_LDS_2	Gm08_15065114_15385114	AX-93754190_C_T	Glyma.08G188200	15098368	15103757	AT1G22940	TH-1,TH1,THIE	thiamin biosynthesis protein, putative
CH-Yr_LDS_2	Gm08_15065114_15385114	AX-93754190_C_T	Glyma.08G188300	15104985	15108590	AT1G60940	SNRK2-10,SNRK2.10,SRK2B	SNF1-related protein kinase 2.10
CH-Yr_LDS_2	Gm08_15065114_15385114	AX-93754190_C_T	Glyma.08G188400	15113966	15120168	AT1G10950	AtTMN1,TMN1	transmembrane nine 1
CH-Yr_LDS_2	Gm08_15065114_15385114	AX-93754190_C_T	Glyma.08G188500	15121024	15121448	AT1G60950	ATFD2,FED A	2Fe-2S ferredoxin-like superfamily protein
CH-Yr_LDS_2	Gm08_15065114_15385114	AX-93754190_C_T	Glyma.08G188600	15122372	15126749	AT1G11000	ATMLO4,MLO4	Seven transmembrane MLO family protein
CH-Yr_LDS_2	Gm08_15065114_15385114	AX-93754190_C_T	Glyma.08G188700	15129679	15132302	AT4G20020
CH-Yr_LDS_2	Gm08_15065114_15385114	AX-93754190_C_T	Glyma.08G188800	15133301	15138768	AT1G61010	CPSF73-I	cleavage and polyadenylation specificity factor 73-I
CH-Yr_LDS_2	Gm08_15065114_15385114	AX-93754190_C_T	Glyma.08G188900	15140483	15144812	AT3G11450		DnaJ domain ;Myb-like DNA-binding domain
CH-Yr_LDS_2	Gm08_15065114_15385114	AX-93754190_C_T	Glyma.08G189000	15156094	15156785	AT2G02540	ATHB21,HB21,ZFHD4	homeobox protein 21
CH-Yr_LDS_2	Gm08_15065114_15385114	AX-93754190_C_T	Glyma.08G189100	15163027	15164686	AT1G55020	ATLOX1,LOX1	lipoxygenase 1
CH-Yr_LDS_2	Gm08_15065114_15385114	AX-93754190_C_T	Glyma.08G189200	15172904	15178499	AT1G55020	ATLOX1,LOX1	lipoxygenase 1
CH-Yr_LDS_2	Gm08_15065114_15385114	AX-93754190_C_T	Glyma.08G189300	15186020	15191205	AT1G55020	ATLOX1,LOX1	lipoxygenase 1
CH-Yr_LDS_2	Gm08_15065114_15385114	AX-93754190_C_T	Glyma.08G189400	15193038	15201472	AT1G55020	ATLOX1,LOX1	lipoxygenase 1
CH-Yr_LDS_2	Gm08_15065114_15385114	AX-93754190_C_T	Glyma.08G189500	15206364	15212242	AT1G55020	ATLOX1,LOX1	lipoxygenase 1
CH-Yr_LDS_2	Gm08_15065114_15385114	AX-93754190_C_T	Glyma.08G189600	15235197	15239971	AT1G55020	ATLOX1,LOX1	lipoxygenase 1
CH-Yr_LDS_2	Gm08_15065114_15385114	AX-93754190_C_T	Glyma.08G189700	15242887	15243655	AT1G55020	ATLOX1,LOX1	lipoxygenase 1
CH-Yr_LDS_2	Gm08_15065114_15385114	AX-93754190_C_T	Glyma.08G189800	15249052	15254212	AT1G55020	ATLOX1,LOX1	lipoxygenase 1
CH-Yr_LDS_2	Gm08_15065114_15385114	AX-93754190_C_T	Glyma.08G189900	15259791	15265377	AT1G72740		Homeodomain-like/winged-helix DNA-binding family protein
CH-Yr_LDS_2	Gm08_15065114_15385114	AX-93754190_C_T	Glyma.08G190000	15267879	15271723	AT5G57020	ATNMT1,NMT1	myristoyl-CoA:protein N-myristoyltransferase
CH-Yr_LDS_2	Gm08_15065114_15385114	AX-93754190_C_T	Glyma.08G190100	15272018	15275486	AT1G54270	EIF4A-2	eif4a-2
CH-Yr_LDS_2	Gm08_15065114_15385114	AX-93754190_C_T	Glyma.08G190200	15278468	15279072	AT5G11970		Protein of unknown function (DUF3511)
CH-Yr_LDS_2	Gm08_15065114_15385114	AX-93754190_C_T	Glyma.08G190300	15286799	15291199	AT1G72710	CKL2	casein kinase 1-like protein 2
CH-Yr_LDS_2	Gm08_15065114_15385114	AX-93754190_C_T	Glyma.08G190400	15291579	15298606	AT1G17500		ATPase E1-E2 type family protein / haloacid dehalogenase-like hydrolase family protein
CH-Yr_LDS_2	Gm08_15065114_15385114	AX-93754190_C_T	Glyma.08G190500	15312402	15323416	AT2G34450		HMG-box (high mobility group) DNA-binding family protein
CH-Yr_LDS_2	Gm08_15065114_15385114	AX-93754190_C_T	Glyma.08G190600	15331217	15335639	AT5G17680		disease resistance protein (TIR-NBS-LRR class), putative
CH-Yr_LDS_2	Gm08_15065114_15385114	AX-93754190_C_T	Glyma.08G190700	15335984	15342272	AT3G21250	ATMRP6,MRP6	multidrug resistance-associated protein 6
CH-Yr_LDS_2	Gm08_15065114_15385114	AX-93754190_C_T	Glyma.08G190800	15347331	15350692	AT4G08520		SNARE-like superfamily protein
CH-Yr_LDS_2	Gm08_15065114_15385114	AX-93754190_C_T	Glyma.08G190900	15355672	15357070	AT3G13898
CH-Yr_LDS_2	Gm08_15065114_15385114	AX-93754190_C_T	Glyma.08G191000	15359083	15360727	AT3G07750		3\'-5\'-exoribonuclease family protein
CH-Yr_LDS_2	Gm08_15065114_15385114	AX-93754190_C_T	Glyma.08G191100	15361895	15363999	AT3G16810	APUM24,PUM24	pumilio 24
CH-Yr_LDS_2	Gm08_15065114_15385114	AX-93754190_C_T	Glyma.08G191200	15364000	15366398	AT1G72690
CH-Yr_LDS_2	Gm08_15065114_15385114	AX-93754190_C_T	Glyma.08G191300	15373388	15378072	AT4G33050	EDA39	calmodulin-binding family protein
CH-Yr_LDS_3	Gm09_7236144_7576144	AX-94060112_T_C	Glyma.09G071000	7239156	7246295	AT1G23070		Protein of unknown function (DUF300)
CH-Yr_LDS_3	Gm09_7236144_7576144	AX-94060112_T_C	Glyma.09G071100	7260200	7262453	AT1G72490
CH-Yr_LDS_3	Gm09_7236144_7576144	AX-94060112_T_C	Glyma.09G071200	7274049	7275723	AT2G29880
CH-Yr_LDS_3	Gm09_7236144_7576144	AX-94060112_T_C	Glyma.09G071300	7288604	7290486	AT1G20930	CDKB2;2	cyclin-dependent kinase B2;2
CH-Yr_LDS_3	Gm09_7236144_7576144	AX-94060112_T_C	Glyma.09G071400	7302265	7305056	AT1G19150	LHCA2*1,LHCA6	photosystem I light harvesting complex gene 6, LHCA5 and LHCA6
CH-Yr_LDS_3	Gm09_7236144_7576144	AX-94060112_T_C	Glyma.09G071500	7309029	7314952	AT1G19170		Pectin lyase-like superfamily protein
CH-Yr_LDS_3	Gm09_7236144_7576144	AX-94060112_T_C	Glyma.09G071600	7366510	7369241	AT1G19180	JAZ1,TIFY10A	jasmonate-zim-domain protein 1
CH-Yr_LDS_3	Gm09_7236144_7576144	AX-94060112_T_C	Glyma.09G071700	7385574	7386171
CH-Yr_LDS_3	Gm09_7236144_7576144	AX-94060112_T_C	Glyma.09G071800	7391514	7392890	AT5G20700		Protein of unknown function (DUF581)
CH-Yr_LDS_3	Gm09_7236144_7576144	AX-94060112_T_C	Glyma.09G071900	7418618	7419205	AT3G54200		Late embryogenesis abundant (LEA) hydroxyproline-rich glycoprotein family
CH-Yr_LDS_3	Gm09_7236144_7576144	AX-94060112_T_C	Glyma.09G072000	7435436	7436678	AT1G19210		Integrase-type DNA-binding superfamily protein
CH-Yr_LDS_3	Gm09_7236144_7576144	AX-94060112_T_C	Glyma.09G072100	7463768	7467295	AT5G20720	ATCPN21,CHCPN10,CPN10,CPN20,CPN21	chaperonin 20
CH-Yr_LDS_3	Gm09_7236144_7576144	AX-94060112_T_C	Glyma.09G072200	7478279	7486860	AT5G20730	ARF7,BIP,IAA21,IAA23,IAA25,MSG1,NPH4,TIR5	Transcriptional factor B3 family protein / auxin-responsive factor AUX/IAA-related
CH-Yr_LDS_3	Gm09_7236144_7576144	AX-94060112_T_C	Glyma.09G072300	7512915	7513525
CH-Yr_LDS_3	Gm09_7236144_7576144	AX-94060112_T_C	Glyma.09G072400	7516156	7522987	AT2G40700		P-loop containing nucleoside triphosphate hydrolases superfamily protein
CH-Yr_LDS_3	Gm09_7236144_7576144	AX-94060112_T_C	Glyma.09G072500	7534827	7540553	AT1G52310		protein kinase family protein / C-type lectin domain-containing protein
CH-Yr_LDS_4	Gm16_32550790_33072790	AX-93855040_G_A	Glyma.16G166300	32562967	32567100	AT1G43245		SET domain-containing protein
CH-Yr_LDS_4	Gm16_32550790_33072790	AX-93855040_G_A	Glyma.16G166400	32570945	32573332	AT1G20180		Protein of unknown function (DUF677)
CH-Yr_LDS_4	Gm16_32550790_33072790	AX-93855040_G_A	Glyma.16G166500	32581779	32585968	AT1G43245		SET domain-containing protein
CH-Yr_LDS_4	Gm16_32550790_33072790	AX-93855040_G_A	Glyma.16G166600	32589393	32591093
CH-Yr_LDS_4	Gm16_32550790_33072790	AX-93855040_G_A	Glyma.16G166700	32597001	32604922	AT1G76770		HSP20-like chaperones superfamily protein
CH-Yr_LDS_4	Gm16_32550790_33072790	AX-93855040_G_A	Glyma.16G166800	32607029	32609262	AT1G18740		Protein of unknown function (DUF793)
CH-Yr_LDS_4	Gm16_32550790_33072790	AX-93855040_G_A	Glyma.16G166900	32619260	32629262
CH-Yr_LDS_4	Gm16_32550790_33072790	AX-93855040_G_A	Glyma.16G167000	32631033	32634786
CH-Yr_LDS_4	Gm16_32550790_33072790	AX-93855040_G_A	Glyma.16G167100	32638894	32639641
CH-Yr_LDS_4	Gm16_32550790_33072790	AX-93855040_G_A	Glyma.16G167200	32643750	32648652	AT1G43640	AtTLP5,TLP5	tubby like protein 5
CH-Yr_LDS_4	Gm16_32550790_33072790	AX-93855040_G_A	Glyma.16G167300	32658419	32663092	AT1G43650		nodulin MtN21 /EamA-like transporter family protein
CH-Yr_LDS_4	Gm16_32550790_33072790	AX-93855040_G_A	Glyma.16G167400	32688031	32689073
CH-Yr_LDS_4	Gm16_32550790_33072790	AX-93855040_G_A	Glyma.16G167500	32707122	32710495	AT1G76890	AT-GT2,GT2	Duplicated homeodomain-like superfamily protein
CH-Yr_LDS_4	Gm16_32550790_33072790	AX-93855040_G_A	Glyma.16G167600	32731192	32735019	AT1G76890	AT-GT2,GT2	Duplicated homeodomain-like superfamily protein
CH-Yr_LDS_4	Gm16_32550790_33072790	AX-93855040_G_A	Glyma.16G167700	32767616	32769786	AT1G21200		sequence-specific DNA binding transcription factors
CH-Yr_LDS_4	Gm16_32550790_33072790	AX-93855040_G_A	Glyma.16G167800	32772162	32778480	AT1G03190	ATXPD,UVH6	RAD3-like DNA-binding helicase protein
CH-Yr_LDS_4	Gm16_32550790_33072790	AX-93855040_G_A	Glyma.16G167900	32780725	32783823	AT1G76860		Small nuclear ribonucleoprotein family protein
CH-Yr_LDS_4	Gm16_32550790_33072790	AX-93855040_G_A	Glyma.16G168000	32784814	32790109	AT1G43670		Inositol monophosphatase family protein
CH-Yr_LDS_4	Gm16_32550790_33072790	AX-93855040_G_A	Glyma.16G168100	32801811	32810413
CH-Yr_LDS_4	Gm16_32550790_33072790	AX-93855040_G_A	Glyma.16G168200	32810792	32812082	AT3G43660		Vacuolar iron transporter (VIT) family protein
CH-Yr_LDS_4	Gm16_32550790_33072790	AX-93855040_G_A	Glyma.16G168300	32822203	32828436	AT3G02860		zinc ion binding
CH-Yr_LDS_4	Gm16_32550790_33072790	AX-93855040_G_A	Glyma.16G168400	32835788	32840399	AT1G43700	SUE3,VIP1	VIRE2-interacting protein 1
CH-Yr_LDS_4	Gm16_32550790_33072790	AX-93855040_G_A	Glyma.16G168500	32844099	32848267	AT1G43700	SUE3,VIP1	VIRE2-interacting protein 1
CH-Yr_LDS_4	Gm16_32550790_33072790	AX-93855040_G_A	Glyma.16G168600	32850506	32853508	AT5G45340	CYP707A3	cytochrome P450, family 707, subfamily A, polypeptide 3
CH-Yr_LDS_4	Gm16_32550790_33072790	AX-93855040_G_A	Glyma.16G168700	32860041	32863169	AT2G15080	AtRLP19,RLP19	receptor like protein 19
CH-Yr_LDS_4	Gm16_32550790_33072790	AX-93855040_G_A	Glyma.16G168800	32869094	32869777	AT4G01900	GLB1,PII	GLNB1 homolog
CH-Yr_LDS_4	Gm16_32550790_33072790	AX-93855040_G_A	Glyma.16G168900	32876131	32879075	AT5G45340	CYP707A3	cytochrome P450, family 707, subfamily A, polypeptide 3
CH-Yr_LDS_4	Gm16_32550790_33072790	AX-93855040_G_A	Glyma.16G169000	32889008	32899335	AT3G05650	AtRLP32,RLP32	receptor like protein 32
CH-Yr_LDS_4	Gm16_32550790_33072790	AX-93855040_G_A	Glyma.16G169100	32896009	32911913	AT2G15080	AtRLP19,RLP19	receptor like protein 19
CH-Yr_LDS_4	Gm16_32550790_33072790	AX-93855040_G_A	Glyma.16G169200	32921973	32925359	AT1G45616	AtRLP6,RLP6	receptor like protein 6
CH-Yr_LDS_4	Gm16_32550790_33072790	AX-93855040_G_A	Glyma.16G169300	32933402	32936857	AT5G27060	AtRLP53,RLP53	receptor like protein 53
CH-Yr_LDS_4	Gm16_32550790_33072790	AX-93855040_G_A	Glyma.16G169400	32943743	32947277	AT2G15080	AtRLP19,RLP19	receptor like protein 19
CH-Yr_LDS_4	Gm16_32550790_33072790	AX-93855040_G_A	Glyma.16G169500	32950486	32953201	AT3G05650	AtRLP32,RLP32	receptor like protein 32
CH-Yr_LDS_4	Gm16_32550790_33072790	AX-93855040_G_A	Glyma.16G169600	32957908	32960257	AT1G45616	AtRLP6,RLP6	receptor like protein 6
CH-Yr_LDS_4	Gm16_32550790_33072790	AX-93855040_G_A	Glyma.16G169700	32973236	32976868	AT2G33060	AtRLP27,RLP27	receptor like protein 27
CH-Yr_LDS_4	Gm16_32550790_33072790	AX-93855040_G_A	Glyma.16G169800	32978993	32979520	AT1G67430		Ribosomal protein L22p/L17e family protein
CH-Yr_LDS_4	Gm16_32550790_33072790	AX-93855040_G_A	Glyma.16G169900	32994666	33000210	AT2G34930		disease resistance family protein / Leucine-rich repeat family protein
CH-Yr_LDS_4	Gm16_32550790_33072790	AX-93855040_G_A	Glyma.16G170000	33010197	33011304
CH-Yr_LDS_4	Gm16_32550790_33072790	AX-93855040_G_A	Glyma.16G170100	33017133	33018819
CH-Yr_LDS_4	Gm16_32550790_33072790	AX-93855040_G_A	Glyma.16G170200	33046622	33051181	AT1G21320		nucleotide binding;nucleic acid binding
CH-Yr_LDS_4	Gm16_32550790_33072790	AX-93855040_G_A	Glyma.16G170300	33053329	33054573	AT5G09800		ARM repeat superfamily protein
CH-Yr_LDS_4	Gm16_32550790_33072790	AX-93855040_G_A	Glyma.16G170400	33068708	33069616	AT5G64667	IDL2	inflorescence deficient in abscission (IDA)-like 2
