# Supplementary material for: Genetic control of tolerance to drought stress in soybean
Source: BMC Plant Biol. 2022 Dec 28;22:615. doi: 10.1186/s12870-022-03996-w (PMC9795773; doi:10.1186/s12870-022-03996-w)
Supplement: Supplementary file 4 — Additional file 4. [file 12870_2022_3996_MOESM4_ESM.xlsx]

## Sheet: Additional file 4
Additional file 4: Description of the SoyBase QTLs coinciding with the candidate regions for drought tolerance identified through marker-trait associations from the GWAS analysis.
Locus ID	Candidate region	QTL name adapted from SoyBase	QTL descrition from SoyBase
CW18_3	Gm03_45259915_45549915	PubC 2	Pubescence color 2-g1.2
CW18_3	Gm03_45259915_45549915	PubC 3	Pubescence color 2-g1.3
CW18_4	Gm05_28547428_28867428	SNC 1	SCN 5-g11
CW18_5	Gm06_14605039_14955039	PH 1	Plant height 1-g2
CW18_5	Gm06_14605039_14955039	PH 2	Plant height 6-g2
CW18_6	Gm10_7752764_8022764	PH 3	Plant height 1-g7
CW18_6	Gm10_7752764_8022764	PH 4	Plant height 6-g7
CW18_8	Gm13_30347735_30657735	WUE 1	WUE 2-g28
CW18_9a	Gm15_50341499_50871499	Cu 1	Shoot Cu 1-g14.1
CW18_9a	Gm15_50341499_50871499	Cu 2	Shoot Cu 1-g14.2
CW19_2	Gm06_50717337_51067337	Seedset 1	Seed set 1-g7
CW19_2	Gm06_50717337_51067337	Seeds	Number of 1 seed per pod
CW19_3	Gm08_47511280_47831280	WUE 2	WUE 3-g16
CW19_3	Gm08_47511280_47831280	WUE 3	WUE 3-g17
LSEN18_1	Gm03_35362990_35652990	P	Shoot P 1-g3
LSEN18_1	Gm03_35362990_35652990	Mg	Shoot Mg 1-g1
LSEN18_1	Gm03_35362990_35652990	Zn	Shoot Zn 1-g3
LSEN18_2	Gm15_49950789_50480789	Cu 1	Shoot Cu 1-g14.1
LSEN18_2	Gm15_49950789_50480789	Cu 2	Shoot Cu 1-g14.2
LSEN18_3	Gm19_2913123_3603123	SIFC 1	Seed isoflavone 1-g40
LSEN19_3	Gm16_29164663_29686663	PodShat 1	Pod shattering 1-g1
LSEN19_3	Gm16_29164663_29686663	PodShat 2	Pod shattering 2-g1
LSEN19_5a	Gm18_48141658_48501658	SCN 2	SCN 2-g7
LSEN19_5b	Gm18_48144745_48504745	SCN 2	SCN 2-g7
LSEN19_5c	Gm18_48157192_48517192	SCN 2	SCN 2-g7
LSEN19_5d	Gm18_48205607_48565607	SCN 2	SCN 2-g7
LSEN19_5e	Gm18_48257716_48617716	SCN 2	SCN 2-g7
LSEN19_5f	Gm18_48277688_48637688	SCN 2	SCN 2-g7
LSEN19_5f	Gm18_48277688_48637688	Oil	Seed oil 8-g25
LSEN19_6	Gm19_44805252_45495252	AMIN	Seed amino acids 1-g25
LSEN19_6	Gm19_44805252_45495252	Seedset 2	Seed set 1-g24
LSEN19_6	Gm19_44805252_45495252	PH 5	Plant height 1-g25
LSEN19_6	Gm19_44805252_45495252	Pods	Pod number 1-g2
LSEN19_6	Gm19_44805252_45495252	LeafArea	Leaflet area 1-g3
LSEN19_6	Gm19_44805252_45495252	LeafWidth	Leaflet width 1-g5
LSEN19_6	Gm19_44805252_45495252	StemEnd	Stem termination type 1-g1
LSEN19_6	Gm19_44805252_45495252	Internod	Internode length 1-g2
LSEN19_6	Gm19_44805252_45495252	interbranch	Interbranch length 1-g1
LSEN19_6	Gm19_44805252_45495252	DTM	R8 full maturity 2-g5
LSEN19_6	Gm19_44805252_45495252	DFTM	Reproductive period 2-g18,
LSEN19_6	Gm19_44805252_45495252	Lod	Lodging 1-g1
LSEN19_6	Gm19_44805252_45495252	Nods	Node number 1-g2
LSEN19_6	Gm19_44805252_45495252	Total Seed	Total seed number 3-g1
AGRmax-Yr18_2	Gm06_19076651_19426651	WUE 4	WUE 2-g68
AGRmax-Yr18_2	Gm06_19076651_19426651	interbrach 2	Interbranch length 1-g2.1
AGRmax-Yr18_2	Gm06_19076651_19426651	DTF	First flower 5-g23.1
AGRmax-Yr18_2	Gm06_19076651_19426651	WUE 5	WUE 2-g69
AGRmax-Yr18_4	Gm18_54299774_54659774	SNC 3	SCN 5-g44
AGRmax-Yr18_4	Gm18_54299774_54659774	Fe	Shoot Fe 1-g48
CH-Yr19_1	Gm06_18615861_18965861	PubC 1	Pubescence color 2-g2.2
CH-Yr19_1	Gm06_18615861_18965861	PubC 4	Pubescence color 1-g1
CH-Yr19_2	Gm08_15065114_15385114	P	P use efficiency 2-g1.1
CH-Yr19_2	Gm08_15065114_15385114	SIFC 2	Seed isoflavone 1-g25
CH-Yr19_3	Gm09_7236144_7576144	WUE 6	WUE 2-g24
CH-Yr19_4	Gm16_32550790_33072790	BSR	BSR 1-g2
